# Supplementary material for: Adipocyte-Specific Inhibition of Mir221/222 Ameliorates Diet-Induced Obesity Through Targeting Ddit4
Source: Front Endocrinol (Lausanne). 2022 Jan 3;12:750261. doi: 10.3389/fendo.2021.750261 (PMC8762293; doi:10.3389/fendo.2021.750261)
Supplement: Supplementary file 2 [file Table_1.xlsx]

## Sheet: Sheet1
Supplementary Table 1. Formulation of standard (STD) and high fat-high sucrose (HFHS) chow.
	Nutrients / 1000 g chow	STD (MF, Oriental Yeast, Japan*)	HFHS (D12331, Research Diets, New Brunswick, NJ**)
Macronutrients	Protein (g)	226.6	230
	Carbohydrate (g)	553	345
	Fat (g)	51	358.5
Carbohydrate contents	Maltodextrin (g) Corn starch (g) Sucrose (g)	0 0 0 553 (as soluble nitrogen-free product from crude mixture of corn, wheat and rice bran)	170 0 175
Vitamin	Vit A (IU)	12830	4000
	Vit D3 (IU)	1370	1000
	Vit E (mg)	91	50
	Vit K3 (mg)	0.4	0.5
	Vit B1 (mg)	20.5	6
	Vit B2 (mg)	11	6
	Vit B6 (mg)	8.7	7
	Vit B12 (μg)	55	10
	Biotin (μg)	270	200
	Pantothenic acid (mg)	24.5	16
	Niacin (mg)	106.1	30
	Choline (g)	1.8	0.62
	Folic acid (mg)	1.7	2
Mineral	Ca (g)	10.7	5.94
	P (g)	8.3	4.57
	Mg (g)	2.4	0.57
	Na (g)	1.9	1.14
	K (g)	9	4.11
	Fe (mg)	106	42.3
	Cu (mg)	7.8	6.86
	Zn (mg)	48.9	33.1
	Mn (mg)	48.4	67.4
	Total calories (kcal)	3590	5560
*https://www.oyc.co.jp/bio/LAD-equipment/LAD/ingredient.html and https://www.oyc.co.jp/bio/LAD-equipment/LAD/rodents.html
**https://www.eptrading.co.jp/service/researchdiets/pdf/D12328-D12331.pdf
