# Supplementary material for: Adipocyte-Specific Inhibition of Mir221/222 Ameliorates Diet-Induced Obesity Through Targeting Ddit4
Source: Front Endocrinol (Lausanne). 2022 Jan 3;12:750261. doi: 10.3389/fendo.2021.750261 (PMC8762293; doi:10.3389/fendo.2021.750261)
Supplement: Supplementary file 3 [file Table_2.xlsx]

## Sheet: Sheet 1
Supplementary Table 2 RNA sequencing data sera, liver and epididymalfat tissues in C57BL/6J mice fed with standard (STD) and high fat-high sucrose chow (HFHS).
miRBase Name	miRBase Accession	LINK	s1(Serum-High fat high sucrose chow)	s2(Liver-High fat high sucrose chow)	s3 (Epididymal fat-High fat high sucrose chow)	s5 (Serum-Normal chow)	s6 (Liver-Normal chow)	s7 (Epididymal fat-Normal chow)	Total	s1/s5	s2/s6	s3/s7
mmu-mir-295	MI0000393	miRBase_LINK	0	97	10	0	48	0	155	#DIV/0!	2.02083	#DIV/0!
mmu-mir-881	MI0005474	miRBase_LINK	7	59	0	2	54	0	122	3.5	1.09259	#DIV/0!
mmu-mir-470	MI0002405	miRBase_LINK	7	39	0	9	59	0	114	0.777778	0.661017	#DIV/0!
mmu-mir-208a	MI0000555	miRBase_LINK	46	0	0	63	0	0	109	0.730159	#DIV/0!	#DIV/0!
mmu-mir-96	MI0000583	miRBase_LINK	1	55	1	0	45	0	102	#DIV/0!	1.22222	#DIV/0!
mmu-mir-465c-1	MI0005500	miRBase_LINK	12	35	0	11	35	0	93	1.09091	1	#DIV/0!
mmu-mir-465c-2	MI0005501	miRBase_LINK	12	35	0	11	35	0	93	1.09091	1	#DIV/0!
mmu-mir-383	MI0000800	miRBase_LINK	0	70	0	0	8	0	78	#DIV/0!	8.75	#DIV/0!
mmu-mir-465b-1	MI0005498	miRBase_LINK	5	24	0	10	37	0	76	0.5	0.648649	#DIV/0!
mmu-mir-465b-2	MI0005499	miRBase_LINK	5	24	0	10	37	0	76	0.5	0.648649	#DIV/0!
mmu-mir-294	MI0000392	miRBase_LINK	0	21	3	0	9	0	33	#DIV/0!	2.33333	#DIV/0!
mmu-mir-465a	MI0002400	miRBase_LINK	1	13	0	1	18	0	33	1	0.722222	#DIV/0!
mmu-mir-488	MI0004633	miRBase_LINK	3	7	18	0	4	0	32	#DIV/0!	1.75	#DIV/0!
mmu-mir-878	MI0005548	miRBase_LINK	1	10	0	4	5	0	20	0.25	2	#DIV/0!
mmu-mir-743b	MI0005470	miRBase_LINK	0	4	0	0	6	0	10	#DIV/0!	0.666667	#DIV/0!
mmu-mir-675	MI0004123	miRBase_LINK	5	0	0	4	0	0	9	1.25	#DIV/0!	#DIV/0!
mmu-mir-883a	MI0005476	miRBase_LINK	1	4	0	0	4	0	9	#DIV/0!	1	#DIV/0!
mmu-mir-346	MI0000634	miRBase_LINK	0	4	0	1	4	0	9	0	1	#DIV/0!
mmu-mir-743a	MI0005207	miRBase_LINK	0	5	0	2	1	0	8	0	5	#DIV/0!
mmu-mir-293	MI0000391	miRBase_LINK	0	5	2	0	0	0	7	#DIV/0!	#DIV/0!	#DIV/0!
mmu-mir-1224	MI0004118	miRBase_LINK	1	0	1	4	0	0	6	0.25	#DIV/0!	#DIV/0!
mmu-mir-466i	MI0006282	miRBase_LINK	0	1	2	2	0	0	5	0	#DIV/0!	#DIV/0!
mmu-mir-770	MI0004203	miRBase_LINK	0	0	4	1	0	0	5	0	#DIV/0!	#DIV/0!
mmu-mir-463	MI0002398	miRBase_LINK	0	1	0	2	2	0	5	0	0.5	#DIV/0!
mmu-mir-471	MI0002406	miRBase_LINK	1	1	0	0	3	0	5	#DIV/0!	0.333333	#DIV/0!
mmu-mir-202	MI0000245	miRBase_LINK	3	1	0	0	0	0	4	#DIV/0!	#DIV/0!	#DIV/0!
mmu-mir-760	MI0004605	miRBase_LINK	0	0	1	3	0	0	4	0	#DIV/0!	#DIV/0!
mmu-mir-719	MI0004651	miRBase_LINK	0	0	1	0	3	0	4	#DIV/0!	0	#DIV/0!
mmu-mir-875	MI0005551	miRBase_LINK	2	0	1	0	0	0	3	#DIV/0!	#DIV/0!	#DIV/0!
mmu-mir-291a	MI0000389	miRBase_LINK	0	3	0	0	0	0	3	#DIV/0!	#DIV/0!	#DIV/0!
mmu-mir-698	MI0004682	miRBase_LINK	0	2	1	0	0	0	3	#DIV/0!	#DIV/0!	#DIV/0!
mmu-mir-1188	MI0006290	miRBase_LINK	0	0	2	0	0	0	2	#DIV/0!	#DIV/0!	#DIV/0!
mmu-mir-568	MI0005517	miRBase_LINK	0	2	0	0	0	0	2	#DIV/0!	#DIV/0!	#DIV/0!
mmu-mir-688	MI0004653	miRBase_LINK	0	2	0	0	0	0	2	#DIV/0!	#DIV/0!	#DIV/0!
mmu-mir-883b	MI0005477	miRBase_LINK	0	2	0	0	0	0	2	#DIV/0!	#DIV/0!	#DIV/0!
mmu-mir-741	MI0005205	miRBase_LINK	0	0	0	0	2	0	2	#DIV/0!	0	#DIV/0!
mmu-mir-880	MI0005473	miRBase_LINK	0	0	0	0	2	0	2	#DIV/0!	0	#DIV/0!
mmu-mir-466k	MI0006292	miRBase_LINK	0	1	0	0	0	0	1	#DIV/0!	#DIV/0!	#DIV/0!
mmu-mir-544	MI0005555	miRBase_LINK	0	0	1	0	0	0	1	#DIV/0!	#DIV/0!	#DIV/0!
mmu-mir-705	MI0004689	miRBase_LINK	0	0	1	0	0	0	1	#DIV/0!	#DIV/0!	#DIV/0!
mmu-mir-489	MI0003476	miRBase_LINK	0	0	0	1	0	0	1	0	#DIV/0!	#DIV/0!
mmu-mir-669i	MI0006288	miRBase_LINK	0	0	0	1	0	0	1	0	#DIV/0!	#DIV/0!
mmu-mir-669k	MI0006279	miRBase_LINK	0	0	0	1	0	0	1	0	#DIV/0!	#DIV/0!
mmu-mir-504	MI0005515	miRBase_LINK	5	0	1177	5	0	29	1216	1	#DIV/0!	40.5862
mmu-mir-703	MI0004687	miRBase_LINK	1	112	13	4	170	1	301	0.25	0.658824	13
mmu-mir-298	MI0000398	miRBase_LINK	188	28	3175	379	30	249	4049	0.496042	0.933333	12.751
mmu-mir-335	MI0000817	miRBase_LINK	137	2673	110365	54	1504	8778	123511	2.53704	1.77726	12.5729
mmu-mir-342	MI0000627	miRBase_LINK	2027	1124	19320	3427	707	2040	28645	0.591479	1.58982	9.47059
mmu-mir-222	MI0000710	miRBase_LINK	1039	1763	22488	2231	1578	2759	31858	0.46571	1.11724	8.15078
mmu-mir-296	MI0000394	miRBase_LINK	287	10	454	387	20	63	1221	0.741602	0.5	7.20635
mmu-mir-211	MI0000708	miRBase_LINK	17	18	7	23	9	1	75	0.73913	2	7
mmu-mir-18b	MI0005483	miRBase_LINK	4	3	7	7	0	1	22	0.571429	#DIV/0!	7
mmu-mir-1193	MI0006298	miRBase_LINK	0	0	26	0	1	4	31	#DIV/0!	0	6.5
mmu-mir-122	MI0000256	miRBase_LINK	723	392484	409	494	367471	65	761646	1.46356	1.06807	6.29231
mmu-mir-669d	MI0006281	miRBase_LINK	0	0	12	0	0	2	14	#DIV/0!	#DIV/0!	6
mmu-mir-301b	MI0004122	miRBase_LINK	80	7	91	107	4	16	305	0.747664	1.75	5.6875
mmu-mir-221	MI0000709	miRBase_LINK	7180	6724	38010	9165	7541	6710	75330	0.783415	0.891659	5.66468
mmu-mir-802	MI0004249	miRBase_LINK	167	33519	25	64	7020	5	40800	2.60938	4.77479	5
mmu-mir-592	MI0004127	miRBase_LINK	27	66	25	24	348	6	496	1.125	0.189655	4.16667
mmu-mir-412	MI0001164	miRBase_LINK	0	0	4	0	0	1	5	#DIV/0!	#DIV/0!	4
mmu-mir-494	MI0003532	miRBase_LINK	4	3	252	29	5	67	360	0.137931	0.6	3.76119
mmu-mir-499	MI0004676	miRBase_LINK	56	9	82	109	5	23	284	0.513761	1.8	3.56522
mmu-mir-31	MI0000579	miRBase_LINK	297	8935	189	382	11471	55	21329	0.777487	0.778921	3.43636
mmu-mir-146a	MI0000170	miRBase_LINK	2113	2851	9532	4266	4742	2822	26326	0.495312	0.601223	3.37775
mmu-mir-147	MI0005482	miRBase_LINK	4	4	96	7	6	29	146	0.571429	0.666667	3.31034
mmu-mir-692-1	MI0004660	miRBase_LINK	3	76	16	7	63	5	170	0.428571	1.20635	3.2
mmu-mir-1199	MI0006307	miRBase_LINK	8	8	22	9	4	7	58	0.888889	2	3.14286
mmu-mir-679	MI0004638	miRBase_LINK	3	1	90	7	1	29	131	0.428571	1	3.10345
mmu-mir-190	MI0000232	miRBase_LINK	1	485	713	0	325	231	1755	#DIV/0!	1.49231	3.08658
mmu-mir-146b	MI0004665	miRBase_LINK	663	676	20505	1766	859	6707	31176	0.375425	0.786962	3.05725
mmu-mir-380	MI0000797	miRBase_LINK	1	6	207	5	6	68	293	0.2	1	3.04412
mmu-mir-20b	MI0003536	miRBase_LINK	5	6	57	10	6	19	103	0.5	1	3
mmu-mir-684-1	MI0004647	miRBase_LINK	1	3	6	0	10	2	22	#DIV/0!	0.3	3
mmu-mir-684-2	MI0004648	miRBase_LINK	1	3	6	0	10	2	22	#DIV/0!	0.3	3
mmu-mir-704	MI0004688	miRBase_LINK	1	2	3	2	8	1	17	0.5	0.25	3
mmu-mir-669e	MI0006300	miRBase_LINK	0	0	3	0	0	1	4	#DIV/0!	#DIV/0!	3
mmu-mir-376a	MI0000793	miRBase_LINK	7	7	366	0	10	132	522	#DIV/0!	0.7	2.77273
mmu-mir-455	MI0004679	miRBase_LINK	54	4687	882	59	5597	324	11603	0.915254	0.837413	2.72222
mmu-mir-487b	MI0003534	miRBase_LINK	15	1	208	26	0	77	327	0.576923	#DIV/0!	2.7013
mmu-mir-496	MI0004589	miRBase_LINK	2	1	262	11	6	97	379	0.181818	0.166667	2.70103
mmu-mir-551b	MI0004131	miRBase_LINK	3	116	8	1	27	3	158	3	4.2963	2.66667
mmu-mir-340	MI0000623	miRBase_LINK	1859	27006	19256	2661	22296	7227	80305	0.69861	1.21125	2.66445
mmu-mir-376b	MI0001162	miRBase_LINK	3	9	362	11	14	136	535	0.272727	0.642857	2.66176
mmu-mir-370	MI0001165	miRBase_LINK	7	0	53	6	0	20	86	1.16667	#DIV/0!	2.65
mmu-mir-377	MI0000794	miRBase_LINK	11	2	271	11	3	103	401	1	0.666667	2.63107
mmu-mir-142	MI0000167	miRBase_LINK	37026	17590	58187	39676	9631	22754	184864	0.933209	1.82639	2.55722
mmu-mir-692-2	MI0004661	miRBase_LINK	10	328	66	56	254	26	740	0.178571	1.29134	2.53846
mmu-mir-433	MI0001525	miRBase_LINK	21	0	191	45	2	76	335	0.466667	0	2.51316
mmu-mir-214	MI0000698	miRBase_LINK	170	682	3121	250	655	1245	6123	0.68	1.04122	2.50683
mmu-mir-543	MI0003519	miRBase_LINK	0	3	102	21	3	41	170	0	1	2.4878
mmu-mir-369	MI0003535	miRBase_LINK	4	11	718	29	12	291	1065	0.137931	0.916667	2.46735
mmu-mir-155	MI0000177	miRBase_LINK	123	122	1336	251	105	542	2479	0.49004	1.1619	2.46494
mmu-mir-669a-2	MI0004667	miRBase_LINK	15	49	439	62	41	180	786	0.241935	1.19512	2.43889
mmu-mir-501	MI0004703	miRBase_LINK	60	65	342	106	66	141	780	0.566038	0.984848	2.42553
mmu-mir-669a-1	MI0004523	miRBase_LINK	165	512	4545	668	416	1880	8186	0.247006	1.23077	2.41755
mmu-mir-411	MI0001163	miRBase_LINK	136	350	35343	272	498	14732	51331	0.5	0.702811	2.39906
mmu-mir-299	MI0000399	miRBase_LINK	15	4	735	31	17	310	1112	0.483871	0.235294	2.37097
mmu-mir-130b	MI0000408	miRBase_LINK	4382	91	614	5414	88	260	10849	0.809383	1.03409	2.36154
mmu-mir-297b	MI0004674	miRBase_LINK	1	9	30	0	0	13	53	#DIV/0!	#DIV/0!	2.30769
mmu-mir-136	MI0000162	miRBase_LINK	182	185	8157	428	288	3543	12783	0.425234	0.642361	2.30229
mmu-mir-106a	MI0000406	miRBase_LINK	3	2	16	3	1	7	32	1	2	2.28571
mmu-mir-449c	MI0004645	miRBase_LINK	1	0	25	0	0	11	37	#DIV/0!	#DIV/0!	2.27273
mmu-mir-18a	MI0000567	miRBase_LINK	754	261	410	823	214	181	2643	0.91616	1.21963	2.26519
mmu-mir-652	MI0004965	miRBase_LINK	1121	348	1394	1288	265	616	5032	0.870342	1.31321	2.26299
mmu-mir-9-1	MI0000720	miRBase_LINK	3	25	259	9	6	115	417	0.333333	4.16667	2.25217
mmu-mir-9-2	MI0000157	miRBase_LINK	3	25	259	9	6	115	417	0.333333	4.16667	2.25217
mmu-mir-297a-6	MI0005491	miRBase_LINK	0	0	18	20	2	8	48	0	0	2.25
mmu-mir-297a-1	MI0000395	miRBase_LINK	0	0	9	10	1	4	24	0	0	2.25
mmu-mir-297a-2	MI0000397	miRBase_LINK	0	0	9	10	1	4	24	0	0	2.25
mmu-mir-511	MI0005554	miRBase_LINK	332	663	985	683	687	439	3789	0.486091	0.965066	2.24374
mmu-mir-540	MI0003518	miRBase_LINK	55	6	497	147	8	222	935	0.37415	0.75	2.23874
mmu-mir-598	MI0005556	miRBase_LINK	12	162	264	5	176	118	737	2.4	0.920455	2.23729
mmu-mir-9-3	MI0000721	miRBase_LINK	3	25	259	9	6	116	418	0.333333	4.16667	2.23276
mmu-mir-223	MI0000703	miRBase_LINK	1534	857	7087	2369	671	3189	15707	0.647531	1.2772	2.22233
mmu-mir-382	MI0000799	miRBase_LINK	7	4	333	38	8	150	540	0.184211	0.5	2.22
mmu-mir-205	MI0000248	miRBase_LINK	2127	108	71	6337	43	32	8718	0.335648	2.51163	2.21875
mmu-mir-409	MI0001160	miRBase_LINK	125	25	1891	374	40	857	3312	0.334225	0.625	2.20653
mmu-mir-379	MI0000796	miRBase_LINK	1	10	784	11	25	356	1187	0.0909091	0.4	2.20225
mmu-mir-337	MI0000615	miRBase_LINK	53	11	1263	115	21	574	2037	0.46087	0.52381	2.20035
mmu-mir-323	MI0000592	miRBase_LINK	1	1	39	14	0	18	73	0.0714286	#DIV/0!	2.16667
mmu-mir-297c	MI0005492	miRBase_LINK	0	7	26	0	0	12	45	#DIV/0!	#DIV/0!	2.16667
mmu-mir-466d	MI0005546	miRBase_LINK	2	4	28	11	5	13	63	0.181818	0.8	2.15385
mmu-mir-410	MI0001161	miRBase_LINK	149	51	5073	477	40	2383	8173	0.312369	1.275	2.12883
mmu-mir-297a-4	MI0005489	miRBase_LINK	0	8	36	10	1	17	72	0	8	2.11765
mmu-mir-297a-3	MI0005488	miRBase_LINK	0	7	36	10	1	17	71	0	7	2.11765
mmu-mir-363	MI0000765	miRBase_LINK	21	5	110	71	3	52	262	0.295775	1.66667	2.11538
mmu-mir-485	MI0003492	miRBase_LINK	48	7	338	157	3	160	713	0.305732	2.33333	2.1125
mmu-mir-34c	MI0000403	miRBase_LINK	230	153	7548	295	357	3585	12168	0.779661	0.428571	2.10544
mmu-mir-141	MI0000166	miRBase_LINK	273	404	88	370	272	42	1449	0.737838	1.48529	2.09524
mmu-mir-329	MI0000605	miRBase_LINK	21	10	888	72	14	424	1429	0.291667	0.714286	2.09434
mmu-mir-376c	MI0003533	miRBase_LINK	2	8	249	6	3	120	388	0.333333	2.66667	2.075
mmu-mir-541	MI0003521	miRBase_LINK	769	207	15707	1541	288	7593	26105	0.499027	0.71875	2.06862
mmu-mir-542	MI0003522	miRBase_LINK	17	224	534	31	185	259	1250	0.548387	1.21081	2.06178
mmu-mir-467a			8	170	1476	8	171	716	2549	1	0.994152	2.06145
mmu-mir-434	MI0001526	miRBase_LINK	2057	403	37349	5758	670	18279	64516	0.357242	0.601493	2.04327
mmu-mir-199a-1	MI0000241	miRBase_LINK	4296	18270	111847	9449	25278	55294	224434	0.454651	0.722763	2.02277
mmu-mir-199a-2	MI0000713	miRBase_LINK	4297	18289	111987	9449	25297	55364	224683	0.454757	0.722971	2.02274
mmu-mir-27b	MI0000142	miRBase_LINK	22994	253279	390605	29301	245960	193911	1136050	0.784751	1.02976	2.01435
mmu-mir-34b	MI0000404	miRBase_LINK	36	11	547	20	30	273	917	1.8	0.366667	2.00366
mmu-mir-375	MI0000792	miRBase_LINK	8270	137	12	4163	133	6	12721	1.98655	1.03008	2
mmu-mir-200c	MI0000694	miRBase_LINK	72	54	22	119	40	11	318	0.605042	1.35	2
mmu-mir-466b-3	MI0005504	miRBase_LINK	7	6	54	8	6	27	108	0.875	1	2
mmu-mir-539	MI0003520	miRBase_LINK	2	0	14	0	0	7	23	#DIV/0!	#DIV/0!	2
mmu-mir-547	MI0003523	miRBase_LINK	0	1	2	0	10	1	14	#DIV/0!	0.1	2
mmu-mir-669h	MI0006289	miRBase_LINK	0	0	2	0	0	1	3	#DIV/0!	#DIV/0!	2
mmu-mir-199b	MI0000714	miRBase_LINK	4178	17125	107930	9223	24025	54220	216701	0.452998	0.712799	1.99059
mmu-mir-181d	MI0005450	miRBase_LINK	1317	353	2840	2036	506	1429	8481	0.646857	0.697628	1.9874
mmu-mir-674	MI0004611	miRBase_LINK	417	377	1656	623	267	836	4176	0.669342	1.41199	1.98086
mmu-mir-23b	MI0000141	miRBase_LINK	485	8475	16917	745	8883	8549	44054	0.651007	0.95407	1.97883
mmu-mir-495	MI0004639	miRBase_LINK	0	8	220	9	8	114	359	0	1	1.92982
mmu-mir-134	MI0000160	miRBase_LINK	16	5	239	101	9	124	494	0.158416	0.555556	1.92742
mmu-mir-431	MI0001524	miRBase_LINK	41	11	1110	158	9	579	1908	0.259494	1.22222	1.9171
mmu-mir-466c			24	33	276	21	45	144	543	1.14286	0.733333	1.91667
mmu-mir-669a-3	MI0004668	miRBase_LINK	15	23	157	48	6	82	331	0.3125	3.83333	1.91463
mmu-mir-181c	MI0000724	miRBase_LINK	5818	5782	34967	8210	10013	18384	83174	0.708648	0.577449	1.90203
mmu-mir-32	MI0000691	miRBase_LINK	22	1000	1235	7	656	650	3570	3.14286	1.52439	1.9
mmu-mir-505	MI0004706	miRBase_LINK	28	79	112	27	58	59	363	1.03704	1.36207	1.89831
mmu-mir-15b	MI0000140	miRBase_LINK	3219	1918	5791	3407	1569	3074	18978	0.944819	1.22243	1.88386
mmu-mir-466b-1	MI0005502	miRBase_LINK	48	54	438	48	53	234	875	1	1.01887	1.87179
mmu-mir-466a	MI0002401	miRBase_LINK	8	8	71	7	10	38	142	1.14286	0.8	1.86842
mmu-mir-500	MI0004702	miRBase_LINK	34	141	627	74	162	337	1375	0.459459	0.87037	1.86053
mmu-mir-322	MI0000590	miRBase_LINK	281	1774	18296	320	1581	9847	32099	0.878125	1.12207	1.85803
mmu-mir-450b	MI0004705	miRBase_LINK	35	278	1238	37	257	670	2515	0.945946	1.08171	1.84776
mmu-mir-466b-2	MI0005503	miRBase_LINK	8	9	72	8	9	39	145	1	1	1.84615
mmu-mir-450a-1	MI0001653	miRBase_LINK	22	514	1665	16	547	903	3667	1.375	0.939671	1.84385
mmu-let-7i	MI0000138	miRBase_LINK	36717	37261	191131	43314	35448	103687	447558	0.847694	1.05115	1.84335
mmu-mir-450a-2	MI0003537	miRBase_LINK	22	512	1654	17	549	901	3655	1.29412	0.932605	1.83574
mmu-mir-149	MI0000171	miRBase_LINK	1128	2485	2990	1681	598	1635	10517	0.671029	4.15552	1.82875
mmu-mir-34a	MI0000584	miRBase_LINK	31	784	5181	63	427	2838	9324	0.492063	1.83607	1.82558
mmu-mir-466e	MI0005506	miRBase_LINK	16	16	142	16	18	78	286	1	0.888889	1.82051
mmu-mir-300	MI0000400	miRBase_LINK	65	41	2666	179	53	1469	4473	0.363128	0.773585	1.81484
mmu-mir-21	MI0000569	miRBase_LINK	33913	675905	833457	57300	872282	459536	2932393	0.59185	0.77487	1.81369
mmu-mir-362	MI0000763	miRBase_LINK	19	379	709	16	348	392	1863	1.1875	1.08908	1.80867
mmu-mir-381	MI0000798	miRBase_LINK	155	59	4680	340	85	2600	7919	0.455882	0.694118	1.8
mmu-mir-467b	MI0004671	miRBase_LINK	1	16	104	1	17	58	197	1	0.941176	1.7931
mmu-mir-15a	MI0000564	miRBase_LINK	13121	19585	20015	12934	17333	11210	94198	1.01446	1.12993	1.78546
mmu-mir-181a-1	MI0000697	miRBase_LINK	50781	54617	675748	91806	53250	380583	1306785	0.553134	1.02567	1.77556
mmu-mir-181a-2	MI0000223	miRBase_LINK	50960	54780	672973	92313	53412	380437	1304875	0.552035	1.02561	1.76895
mmu-mir-148b	MI0000617	miRBase_LINK	513	3255	3523	540	2943	1992	12766	0.95	1.10601	1.76857
mmu-mir-182	MI0000224	miRBase_LINK	1221	16422	1562	1891	12825	888	34809	0.64569	1.28047	1.75901
mmu-mir-677	MI0004634	miRBase_LINK	5	364	237	22	363	135	1126	0.227273	1.00275	1.75556
mmu-mir-127	MI0000154	miRBase_LINK	1751	714	68083	3850	1120	38800	114318	0.454805	0.6375	1.75472
mmu-mir-201	MI0000244	miRBase_LINK	4	58	7	3	52	4	128	1.33333	1.11538	1.75
mmu-mir-128-2	MI0000726	miRBase_LINK	2971	452	944	4817	322	540	10046	0.616774	1.40373	1.74815
mmu-mir-666	MI0004553	miRBase_LINK	2	1	108	6	0	62	179	0.333333	#DIV/0!	1.74194
mmu-mir-17	MI0000687	miRBase_LINK	1299	1972	2333	1142	1540	1340	9626	1.13748	1.28052	1.74104
mmu-mir-421	MI0005496	miRBase_LINK	2166	285	1204	2543	263	694	7155	0.85175	1.08365	1.73487
mmu-mir-7a-2	MI0000729	miRBase_LINK	3	335	171	5	328	99	941	0.6	1.02134	1.72727
mmu-mir-24-1	MI0000231	miRBase_LINK	335	2267	13600	604	2923	7887	27616	0.554636	0.775573	1.72436
mmu-mir-184	MI0000226	miRBase_LINK	20	15	98	73	50	57	313	0.273973	0.3	1.7193
mmu-mir-297a-5	MI0005490	miRBase_LINK	0	0	12	10	1	7	30	0	0	1.71429
mmu-mir-128-1	MI0000155	miRBase_LINK	3329	596	1171	5477	450	688	11711	0.607814	1.32444	1.70203
mmu-mir-132	MI0000158	miRBase_LINK	471	396	1704	621	356	1010	4558	0.758454	1.11236	1.68713
mmu-mir-126	MI0000153	miRBase_LINK	13581	210617	507382	15175	201422	301182	1249359	0.894959	1.04565	1.68464
mmu-mir-665	MI0004171	miRBase_LINK	1	0	42	10	0	25	78	0.1	#DIV/0!	1.68
mmu-mir-16-1	MI0000565	miRBase_LINK	270173	109350	189081	274399	112265	113203	1068471	0.984599	0.974035	1.67028
mmu-mir-24-2	MI0000572	miRBase_LINK	790	3781	25120	1311	4695	15056	50753	0.602593	0.805325	1.66844
mmu-mir-341	MI0000625	miRBase_LINK	25	8	662	69	5	397	1166	0.362319	1.6	1.66751
mmu-mir-1-2-as			0	2	5	0	2	3	12	#DIV/0!	1	1.66667
mmu-mir-16-2	MI0000566	miRBase_LINK	270034	108238	187705	274225	111159	112639	1064000	0.984717	0.973722	1.66643
mmu-mir-212	MI0000696	miRBase_LINK	42	76	326	75	64	196	779	0.56	1.1875	1.66327
mmu-mir-185	MI0000227	miRBase_LINK	91	1001	765	91	901	462	3311	1	1.11099	1.65584
mmu-mir-301a	MI0000401	miRBase_LINK	1103	1619	4351	1210	1203	2629	12115	0.91157	1.3458	1.655
mmu-mir-467c	MI0005512	miRBase_LINK	1	5	43	0	4	26	79	#DIV/0!	1.25	1.65385
mmu-mir-326	MI0000598	miRBase_LINK	212	287	2204	313	417	1335	4768	0.677316	0.688249	1.65094
mmu-mir-668	MI0004134	miRBase_LINK	27	0	224	96	2	136	485	0.28125	0	1.64706
mmu-mir-152	MI0000174	miRBase_LINK	183	2975	10113	298	2440	6141	22150	0.614094	1.21926	1.6468
mmu-mir-452	MI0001734	miRBase_LINK	0	3	36	6	4	22	71	0	0.75	1.63636
mmu-mir-673	MI0004601	miRBase_LINK	58	7	453	168	4	277	967	0.345238	1.75	1.63538
mmu-mir-667	MI0004196	miRBase_LINK	18	1	123	51	1	76	270	0.352941	1	1.61842
mmu-mir-186	MI0000228	miRBase_LINK	20174	17459	51457	22453	16000	31850	159393	0.898499	1.09119	1.6156
mmu-mir-19a	MI0000688	miRBase_LINK	151	444	149	147	382	93	1366	1.02721	1.1623	1.60215
mmu-mir-669c	MI0004673	miRBase_LINK	1	18	91	10	7	57	184	0.1	2.57143	1.59649
mmu-mir-700	MI0004684	miRBase_LINK	27	52	258	23	72	163	595	1.17391	0.722222	1.58282
mmu-mir-23a	MI0000571	miRBase_LINK	4046	3914	44281	7353	5152	28227	92973	0.550252	0.759705	1.56875
mmu-mir-139	MI0000693	miRBase_LINK	339	2056	9577	382	1835	6106	20295	0.887435	1.12044	1.56846
mmu-mir-27a	MI0000578	miRBase_LINK	2777	8389	65837	3388	8827	42164	131382	0.819658	0.95038	1.56145
mmu-mir-19b-1	MI0000718	miRBase_LINK	1366	5002	2546	1374	5222	1633	17143	0.994178	0.957871	1.55909
mmu-mir-19b-2	MI0000546	miRBase_LINK	1368	5031	2540	1375	5241	1632	17187	0.994909	0.959931	1.55637
mmu-mir-7a-1	MI0000728	miRBase_LINK	51	465	333	33	492	217	1591	1.54545	0.945122	1.53456
mmu-mir-138-2	MI0000164	miRBase_LINK	271	98	1608	488	60	1059	3584	0.555328	1.63333	1.51841
mmu-mir-194-2	MI0000733	miRBase_LINK	636	160390	2112	566	142987	1393	308084	1.12367	1.12171	1.51615
mmu-mir-338	MI0000619	miRBase_LINK	58	581	1375	64	681	910	3669	0.90625	0.853157	1.51099
mmu-mir-98	MI0000586	miRBase_LINK	1262	8984	18009	1521	8447	11921	50144	0.829717	1.06357	1.5107
mmu-mir-689-1			1919	2643	2029	2160	2465	1349	12565	0.888426	1.07221	1.50408
mmu-mir-30b	MI0000145	miRBase_LINK	13651	52808	70119	16874	43695	46626	243773	0.808996	1.20856	1.50386
mmu-mir-879	MI0005472	miRBase_LINK	0	56	9	3	34	6	108	0	1.64706	1.5
mmu-mir-669f	MI0006287	miRBase_LINK	0	4	12	0	2	8	26	#DIV/0!	2	1.5
mmu-mir-466f-2	MI0005508	miRBase_LINK	2	0	9	4	0	6	21	0.5	#DIV/0!	1.5
mmu-mir-466f-3	MI0005509	miRBase_LINK	2	0	6	0	1	4	13	#DIV/0!	0	1.5
mmu-mir-325	MI0000597	miRBase_LINK	0	0	3	0	0	2	5	#DIV/0!	#DIV/0!	1.5
mmu-mir-20a	MI0000568	miRBase_LINK	239	2168	1656	306	1918	1114	7401	0.781046	1.13034	1.48654
mmu-mir-708	MI0004692	miRBase_LINK	1	8	11079	7	0	7466	18561	0.142857	#DIV/0!	1.48393
mmu-mir-22	MI0000570	miRBase_LINK	338851	3965596	4079202	420007	4183928	2763563	15751147	0.806775	0.947817	1.47607
mmu-mir-188	MI0000230	miRBase_LINK	10	58	218	32	49	148	515	0.3125	1.18367	1.47297
mmu-mir-181b-2	MI0000823	miRBase_LINK	3670	2242	28133	6614	2261	19128	62048	0.554884	0.991597	1.47078
mmu-mir-194-1	MI0000236	miRBase_LINK	646	159842	2109	615	142468	1435	307115	1.05041	1.12195	1.46969
mmu-mir-181b-1	MI0000723	miRBase_LINK	3625	2174	27208	6530	2188	18561	60286	0.55513	0.993601	1.46587
mmu-mir-196a-2	MI0000553	miRBase_LINK	6	4	208	15	0	142	375	0.4	#DIV/0!	1.46479
mmu-mir-129-2	MI0000585	miRBase_LINK	26	17	19	32	23	13	130	0.8125	0.73913	1.46154
mmu-mir-30e	MI0000259	miRBase_LINK	61653	170748	125889	80846	193521	86176	718833	0.762598	0.882323	1.46084
mmu-mir-672	MI0004258	miRBase_LINK	25	2	29	48	3	20	127	0.520833	0.666667	1.45
mmu-mir-669b	MI0004666	miRBase_LINK	0	6	29	0	0	20	55	#DIV/0!	#DIV/0!	1.45
mmu-mir-532	MI0003206	miRBase_LINK	3030	3678	13418	4082	3515	9271	36994	0.742283	1.04637	1.44731
mmu-mir-196a-1	MI0000552	miRBase_LINK	1	4	166	10	0	115	296	0.1	#DIV/0!	1.44348
mmu-mir-374	MI0004125	miRBase_LINK	124	744	892	138	797	622	3317	0.898551	0.933501	1.43408
mmu-mir-129-1	MI0000222	miRBase_LINK	22	42	10	23	47	7	151	0.956522	0.893617	1.42857
mmu-mir-154	MI0000176	miRBase_LINK	7	6	294	14	14	206	541	0.5	0.428571	1.42718
mmu-mir-497	MI0004636	miRBase_LINK	905	5291	62720	1108	5683	44269	119976	0.816787	0.931022	1.41679
mmu-mir-872	MI0005549	miRBase_LINK	680	3287	8002	1134	3115	5662	21880	0.599647	1.05522	1.41328
mmu-mir-30d	MI0000549	miRBase_LINK	86140	170538	352452	146223	200896	251104	1207353	0.5891	0.848887	1.40361
mmu-mir-1197	MI0006305	miRBase_LINK	0	0	7	0	0	5	12	#DIV/0!	#DIV/0!	1.4
mmu-mir-195	MI0000237	miRBase_LINK	245	2198	23070	321	2860	16523	45217	0.76324	0.768531	1.39624
mmu-mir-351	MI0000643	miRBase_LINK	272	2552	5554	463	2370	3998	15209	0.587473	1.07679	1.38919
mmu-mir-192	MI0000551	miRBase_LINK	55437	2530616	20099	55249	2670751	14550	5346702	1.0034	0.94753	1.38137
mmu-mir-744	MI0004124	miRBase_LINK	5312	3379	5628	8151	2647	4085	29202	0.651699	1.27654	1.37772
mmu-mir-574	MI0005518	miRBase_LINK	1276	1495	3443	2826	1397	2512	12949	0.451522	1.07015	1.37062
mmu-mir-467d	MI0005513	miRBase_LINK	14	27	182	19	10	133	385	0.736842	2.7	1.36842
mmu-mir-183	MI0000225	miRBase_LINK	128	655	75	334	426	55	1673	0.383234	1.53756	1.36364
mmu-mir-805			66	34480	8415	105	50488	6215	99769	0.628571	0.682935	1.35398
mmu-mir-101a	MI0000148	miRBase_LINK	1277	88769	58100	1312	74119	43132	266709	0.973323	1.19766	1.34703
mmu-mir-582	MI0006127	miRBase_LINK	108	360	465	268	84	346	1631	0.402985	4.28571	1.34393
mmu-mir-466f-1	MI0005507	miRBase_LINK	2	0	4	0	0	3	9	#DIV/0!	#DIV/0!	1.33333
mmu-mir-877	MI0005553	miRBase_LINK	141	41	169	245	25	128	749	0.57551	1.64	1.32031
mmu-mir-491	MI0004680	miRBase_LINK	0	5	13	0	5	10	33	#DIV/0!	1	1.3
mmu-mir-689-2			17105	10236	8756	32701	9330	6780	84908	0.523073	1.09711	1.29145
mmu-mir-503	MI0003538	miRBase_LINK	24	67	302	41	66	234	734	0.585366	1.01515	1.2906
mmu-let-7f-2	MI0000563	miRBase_LINK	16610	684828	778838	25149	593665	604641	2703731	0.660464	1.15356	1.2881
mmu-mir-467e	MI0006128	miRBase_LINK	3	9	72	2	14	56	156	1.5	0.642857	1.28571
mmu-mir-449a	MI0001649	miRBase_LINK	16	2	45	9	2	35	109	1.77778	1	1.28571
mmu-let-7f-1	MI0000562	miRBase_LINK	11642	621181	731371	17964	543185	572647	2497990	0.648074	1.14359	1.27718
mmu-mir-702	MI0004686	miRBase_LINK	10	10	38	19	2	30	109	0.526316	5	1.26667
mmu-mir-685			728	1949	1744	1116	1585	1382	8504	0.65233	1.22965	1.26194
mmu-mir-26b	MI0000575	miRBase_LINK	4225	87418	89191	4349	85187	70989	341359	0.971488	1.02619	1.25641
mmu-mir-144	MI0000168	miRBase_LINK	1799	4959	6557	2217	2337	5264	23133	0.811457	2.12195	1.24563
mmu-let-7g	MI0000137	miRBase_LINK	24376	121676	109960	28263	143036	88635	515946	0.86247	0.850667	1.24059
mmu-mir-484	MI0003491	miRBase_LINK	4496	1844	4994	5858	1315	4045	22552	0.767497	1.40228	1.23461
mmu-mir-699			8	122	195	30	144	158	657	0.266667	0.847222	1.23418
mmu-mir-324	MI0000595	miRBase_LINK	372	297	956	432	198	775	3030	0.861111	1.5	1.23355
mmu-mir-758	MI0004129	miRBase_LINK	0	0	16	0	0	13	29	#DIV/0!	#DIV/0!	1.23077
mmu-mir-423	MI0004637	miRBase_LINK	55077	14248	16921	89556	11061	13761	200624	0.615001	1.28813	1.22963
mmu-mir-493	MI0005514	miRBase_LINK	0	1	11	8	1	9	30	0	1	1.22222
mmu-mir-350	MI0000640	miRBase_LINK	340	422	1977	429	427	1619	5214	0.792541	0.98829	1.22112
mmu-mir-28	MI0000690	miRBase_LINK	691	7653	8991	1027	5588	7377	31327	0.672833	1.36954	1.21879
mmu-let-7e	MI0000561	miRBase_LINK	534	3481	28628	1146	5389	23560	62738	0.465969	0.645945	1.21511
mmu-mir-425	MI0001447	miRBase_LINK	5323	4145	8496	7343	3756	6993	36056	0.724908	1.10357	1.21493
mmu-mir-148a	MI0000550	miRBase_LINK	10609	903788	326358	11294	998441	270135	2520625	0.939348	0.905199	1.20813
mmu-mir-151	MI0000173	miRBase_LINK	9486	31203	95030	15283	27328	78781	257111	0.62069	1.1418	1.20626
mmu-mir-1191	MI0006296	miRBase_LINK	8	54	77	3	50	64	256	2.66667	1.08	1.20312
mmu-mir-451	MI0001730	miRBase_LINK	175527	26684	63120	155992	15663	52887	489873	1.12523	1.70363	1.19349
mmu-let-7a-1	MI0000556	miRBase_LINK	22232	229736	311658	32557	244268	263340	1103791	0.682864	0.940508	1.18348
mmu-let-7a-2	MI0000557	miRBase_LINK	22147	227308	310107	32488	242059	262321	1096430	0.681698	0.93906	1.18217
mmu-mir-191	MI0000233	miRBase_LINK	65738	70411	197169	98887	77767	166952	676924	0.664779	0.90541	1.18099
mmu-mir-361	MI0000761	miRBase_LINK	636	1706	2271	802	1446	1938	8799	0.793017	1.17981	1.17183
mmu-mir-29b-1	MI0000143	miRBase_LINK	74	3496	2779	103	3291	2396	12139	0.718447	1.06229	1.15985
mmu-let-7d	MI0000405	miRBase_LINK	19639	51637	74003	28501	42117	64215	280112	0.689064	1.22604	1.15243
mmu-mir-33	MI0000707	miRBase_LINK	40	725	244	44	431	212	1696	0.909091	1.68213	1.15094
mmu-mir-200b	MI0000243	miRBase_LINK	69	965	216	171	1558	188	3167	0.403509	0.619384	1.14894
mmu-mir-140	MI0000165	miRBase_LINK	47426	11017	18802	58767	7978	16400	160390	0.807018	1.38092	1.14646
mmu-mir-466h	MI0005511	miRBase_LINK	1	3	16	8	3	14	45	0.125	1	1.14286
mmu-mir-694	MI0004664	miRBase_LINK	0	5	8	6	4	7	30	0	1.25	1.14286
mmu-mir-29b-2	MI0000712	miRBase_LINK	82	3524	2730	111	3061	2393	11901	0.738739	1.15126	1.14083
mmu-mir-92b	MI0005521	miRBase_LINK	382	43	341	684	119	309	1878	0.55848	0.361345	1.10356
mmu-let-7c-2	MI0000560	miRBase_LINK	72776	164719	345608	118692	170389	313353	1185537	0.61315	0.966723	1.10294
mmu-let-7c-1	MI0000559	miRBase_LINK	72525	161513	342882	118216	167212	311496	1173844	0.613496	0.965918	1.10076
mmu-mir-92a-1	MI0000719	miRBase_LINK	261995	104687	72981	307148	106440	66478	919729	0.852993	0.983531	1.09782
mmu-mir-92a-2	MI0000580	miRBase_LINK	99452	9614	12718	113997	8089	11624	255494	0.872409	1.18853	1.09412
mmu-mir-331	MI0000609	miRBase_LINK	59	313	543	66	246	497	1724	0.893939	1.27236	1.09256
mmu-mir-224	MI0000711	miRBase_LINK	86	57	723	145	74	664	1749	0.593103	0.77027	1.08886
mmu-mir-10a	MI0000685	miRBase_LINK	43250	244759	1008625	60325	314615	935762	2607336	0.71695	0.777964	1.07786
mmu-mir-320	MI0000704	miRBase_LINK	6202	2127	6702	8368	2369	6222	31990	0.741157	0.897847	1.07715
mmu-mir-365-2	MI0001645	miRBase_LINK	192	2938	9649	192	2696	8997	24664	1	1.08976	1.07247
mmu-mir-1198	MI0006306	miRBase_LINK	1567	320	489	1670	268	456	4770	0.938323	1.19403	1.07237
mmu-mir-93	MI0000581	miRBase_LINK	42293	14738	27822	42227	14053	26003	167136	1.00156	1.04874	1.06995
mmu-mir-365-1	MI0000768	miRBase_LINK	184	2901	9541	186	2657	8918	24387	0.989247	1.09183	1.06986
mmu-mir-676	MI0005003	miRBase_LINK	3001	1716	5549	4209	1221	5249	20945	0.712996	1.40541	1.05715
mmu-mir-29c	MI0000577	miRBase_LINK	808	23420	10962	867	17393	10512	63962	0.931949	1.34652	1.04281
mmu-mir-204	MI0000247	miRBase_LINK	242	1	2752	376	0	2661	6032	0.643617	#DIV/0!	1.0342
mmu-mir-100	MI0000692	miRBase_LINK	269	1910	12916	476	2406	12493	30470	0.565126	0.793849	1.03386
mmu-let-7b	MI0000558	miRBase_LINK	8013	34832	68099	13088	33239	66095	223366	0.61224	1.04793	1.03032
mmu-mir-101b	MI0000649	miRBase_LINK	1894	215325	19259	1459	154713	18731	411381	1.29815	1.39177	1.02819
mmu-mir-203	MI0000246	miRBase_LINK	1701	23074	11688	4293	23155	11380	75291	0.396226	0.996502	1.02707
mmu-mir-26a-2	MI0000706	miRBase_LINK	20875	307684	793505	25269	366153	780703	2294189	0.826111	0.840315	1.0164
mmu-mir-26a-1	MI0000573	miRBase_LINK	20871	307545	793290	25267	365994	780582	2293549	0.826018	0.840301	1.01628
mmu-mir-143	MI0000257	miRBase_LINK	26388	278402	2360422	31475	452685	2327301	5476673	0.83838	0.615002	1.01423
mmu-mir-219-1	MI0000702	miRBase_LINK	77	119	62	76	112	62	508	1.01316	1.0625	1
mmu-mir-137	MI0000163	miRBase_LINK	0	273	1	0	179	1	454	#DIV/0!	1.52514	1
mmu-mir-490	MI0005002	miRBase_LINK	99	6	8	194	16	8	331	0.510309	0.375	1
mmu-mir-682	MI0004644	miRBase_LINK	26	76	14	33	102	14	265	0.787879	0.745098	1
mmu-mir-653	MI0005557	miRBase_LINK	4	0	2	6	1	2	15	0.666667	0	1
mmu-mir-153	MI0000175	miRBase_LINK	6	1	1	0	4	1	13	#DIV/0!	0.25	1
mmu-mir-292	MI0000390	miRBase_LINK	0	6	1	0	0	1	8	#DIV/0!	#DIV/0!	1
mmu-mir-466f-4	MI0006291	miRBase_LINK	2	1	2	0	0	2	7	#DIV/0!	#DIV/0!	1
mmu-mir-686	MI0004650	miRBase_LINK	0	2	1	0	1	1	5	#DIV/0!	2	1
mmu-mir-693	MI0004662	miRBase_LINK	1	1	1	0	0	1	4	#DIV/0!	#DIV/0!	1
mmu-mir-7b	MI0000730	miRBase_LINK	0	0	2	0	0	2	4	#DIV/0!	#DIV/0!	1
mmu-mir-124-1	MI0000716	miRBase_LINK	0	0	1	2	0	1	4	0	#DIV/0!	1
mmu-mir-124-2	MI0000717	miRBase_LINK	0	0	1	2	0	1	4	0	#DIV/0!	1
mmu-mir-124-3	MI0000150	miRBase_LINK	0	0	1	2	0	1	4	0	#DIV/0!	1
mmu-mir-873	MI0005550	miRBase_LINK	0	1	1	0	0	1	3	#DIV/0!	#DIV/0!	1
mmu-mir-30c-1	MI0000547	miRBase_LINK	45487	191433	207508	53007	166348	209769	873552	0.858132	1.1508	0.989221
mmu-mir-29a	MI0000576	miRBase_LINK	10752	77404	98142	13359	82945	99229	381831	0.804851	0.933197	0.989046
mmu-mir-99b	MI0000147	miRBase_LINK	1551	2466	21502	2364	3736	21904	53523	0.656091	0.660064	0.981647
mmu-mir-200a	MI0000554	miRBase_LINK	230	718	156	332	1377	159	2972	0.692771	0.521423	0.981132
mmu-mir-30c-2	MI0000548	miRBase_LINK	45632	194924	210330	53221	169668	214907	888682	0.857406	1.14886	0.978702
mmu-mir-187	MI0000229	miRBase_LINK	83	383	315	125	526	326	1758	0.664	0.728137	0.966258
mmu-mir-330	MI0000607	miRBase_LINK	57	128	505	118	111	524	1443	0.483051	1.15315	0.96374
mmu-mir-218-1	MI0000700	miRBase_LINK	30	19	1432	41	23	1488	3033	0.731707	0.826087	0.962366
mmu-mir-218-2	MI0000701	miRBase_LINK	22	19	1392	34	23	1458	2948	0.647059	0.826087	0.954733
mmu-mir-1-1			30	3	77	38	6	81	235	0.789474	0.5	0.950617
mmu-mir-25	MI0000689	miRBase_LINK	195450	19655	47352	192381	19725	49959	524522	1.01595	0.996451	0.947817
mmu-mir-874	MI0005479	miRBase_LINK	46	243	85	46	114	90	624	1	2.13158	0.944444
mmu-mir-701	MI0004685	miRBase_LINK	0	0	15	0	2	16	33	#DIV/0!	0	0.9375
mmu-mir-671	MI0004133	miRBase_LINK	149	1253	987	220	993	1060	4662	0.677273	1.26183	0.931132
mmu-mir-1-2			25	3	75	32	6	81	222	0.78125	0.5	0.925926
mmu-mir-615	MI0005004	miRBase_LINK	18	1	1077	55	3	1222	2376	0.327273	0.333333	0.881342
mmu-mir-10b	MI0000221	miRBase_LINK	54948	1404	2277812	74813	2390	2626307	5037674	0.734471	0.587448	0.867306
mmu-mir-103-2	MI0000588	miRBase_LINK	27499	42040	142351	29023	28914	164768	434595	0.94749	1.45397	0.863948
mmu-mir-106b	MI0000407	miRBase_LINK	15968	493	1681	16387	347	1948	36824	0.974431	1.42075	0.862936
mmu-mir-125a	MI0000151	miRBase_LINK	4192	10692	72514	6653	16382	84101	194534	0.630092	0.652668	0.862225
mmu-mir-107	MI0000684	miRBase_LINK	21491	29102	18384	21360	16679	21326	128342	1.00613	1.74483	0.862046
mmu-mir-103-1	MI0000587	miRBase_LINK	27496	41808	140803	29020	28764	163598	431489	0.947484	1.45348	0.860665
mmu-mir-715			24	7	6	43	3	7	90	0.55814	2.33333	0.857143
mmu-mir-138-1	MI0000722	miRBase_LINK	7	0	6	23	1	7	44	0.304348	0	0.857143
mmu-mir-130a	MI0000156	miRBase_LINK	4735	34984	61132	6012	27528	71682	206073	0.787591	1.27085	0.852822
mmu-mir-125b-2	MI0000152	miRBase_LINK	1701	6853	31682	3133	7909	37227	88505	0.54293	0.866481	0.851049
mmu-mir-145	MI0000169	miRBase_LINK	527	4783	34032	739	6085	40619	86785	0.713126	0.786031	0.837835
mmu-mir-190b	MI0005478	miRBase_LINK	8	37	48	14	49	58	214	0.571429	0.755102	0.827586
mmu-mir-125b-1	MI0000725	miRBase_LINK	1654	5705	27240	3087	6755	33021	77462	0.535795	0.84456	0.82493
mmu-mir-429	MI0001642	miRBase_LINK	421	833	177	887	1335	215	3868	0.474634	0.62397	0.823256
mmu-mir-193	MI0000235	miRBase_LINK	60	20655	24669	55	13998	30595	90032	1.09091	1.47557	0.806308
mmu-mir-30a	MI0000144	miRBase_LINK	138290	1092020	1250491	195513	1174404	1551606	5402324	0.707319	0.92985	0.805933
mmu-mir-150	MI0000172	miRBase_LINK	36117	2616	40846	54152	1326	50744	185801	0.666956	1.97285	0.804942
mmu-mir-99a	MI0000146	miRBase_LINK	275	3886	10906	526	4188	13606	33387	0.522814	0.927889	0.801558
mmu-mir-339	MI0000621	miRBase_LINK	312	1102	2563	491	1106	3206	8780	0.635438	0.996383	0.799439
mmu-mir-216a	MI0000699	miRBase_LINK	14	11	6	9	1	8	49	1.55556	11	0.75
mmu-mir-133b	MI0000821	miRBase_LINK	525	2	99	844	5	133	1608	0.622038	0.4	0.744361
mmu-mir-344-1	MI0000630	miRBase_LINK	3	2	45	19	1	62	132	0.157895	2	0.725806
mmu-mir-344-2	MI0005495	miRBase_LINK	3	2	45	19	1	62	132	0.157895	2	0.725806
mmu-mir-328	MI0000603	miRBase_LINK	4943	730	2213	6840	696	3091	18513	0.722661	1.04885	0.71595
mmu-mir-210	MI0000695	miRBase_LINK	296	369	709	278	348	1038	3038	1.06475	1.06034	0.683044
mmu-mir-135b	MI0000646	miRBase_LINK	0	0	4	0	0	6	10	#DIV/0!	#DIV/0!	0.666667
mmu-mir-378	MI0000795	miRBase_LINK	37243	237812	234917	55688	171521	366144	1103325	0.66878	1.38649	0.641597
mmu-mir-345	MI0000632	miRBase_LINK	202	830	660	238	935	1106	3971	0.848739	0.887701	0.596745
mmu-mir-486	MI0003493	miRBase_LINK	1715391	31647	92856	2085838	21114	157644	4104490	0.822399	1.49886	0.589023
mmu-mir-133a-1	MI0000159	miRBase_LINK	41161	90	2675	79581	146	4555	128208	0.517221	0.616438	0.587267
mmu-mir-133a-2	MI0000820	miRBase_LINK	41106	89	2673	79491	146	4553	128058	0.517115	0.609589	0.587085
mmu-mir-196b	MI0001151	miRBase_LINK	12	4	122	19	6	211	374	0.631579	0.666667	0.578199
mmu-mir-208b	MI0005552	miRBase_LINK	11	0	1	35	1	2	50	0.314286	0	0.5
mmu-mir-193b	MI0005484	miRBase_LINK	168	120	2000	265	111	4108	6772	0.633962	1.08108	0.486855
mmu-mir-217	MI0000731	miRBase_LINK	5	6	7	8	0	15	41	0.625	#DIV/0!	0.466667
mmu-mir-219-2	MI0000741	miRBase_LINK	5	21	2	1	13	5	47	5	1.61538	0.4
mmu-mir-384	MI0001146	miRBase_LINK	3	1	3	0	0	9	16	#DIV/0!	#DIV/0!	0.333333
mmu-mir-670	MI0004295	miRBase_LINK	0	0	1	0	0	3	4	#DIV/0!	#DIV/0!	0.333333
mmu-mir-135a-2	MI0000715	miRBase_LINK	3	0	1	3	0	4	11	1	#DIV/0!	0.25
mmu-mir-135a-1	MI0000161	miRBase_LINK	1	0	1	2	0	4	8	0.5	#DIV/0!	0.25
mmu-mir-483	MI0003484	miRBase_LINK	6	1	5	21	0	24	57	0.285714	#DIV/0!	0.208333
mmu-mir-215	MI0000974	miRBase_LINK	32484	494	245	50380	685	1930	86218	0.64478	0.721168	0.126943
mmu-mir-871	MI0005471	miRBase_LINK	9	70	0	5	99	1	184	1.8	0.707071	0
mmu-mir-216b	MI0004126	miRBase_LINK	37	10	0	8	3	1	59	4.625	3.33333	0
mmu-mir-1192	MI0006297	miRBase_LINK	0	9	0	0	5	3	17	#DIV/0!	1.8	0
mmu-mir-206	MI0000249	miRBase_LINK	0	1	0	10	0	1	12	0	#DIV/0!	0
mmu-mir-720	MI0004678	miRBase_LINK	5	2	0	0	0	1	8	#DIV/0!	#DIV/0!	0
mmu-mir-713	MI0004698	miRBase_LINK	0	0	0	0	0	4	4	#DIV/0!	#DIV/0!	0
mmu-mir-207	MI0000250	miRBase_LINK	0	0	0	0	0	1	1	#DIV/0!	#DIV/0!	0
