# Supplementary material for: Adipocyte-Specific Inhibition of Mir221/222 Ameliorates Diet-Induced Obesity Through Targeting Ddit4
Source: Front Endocrinol (Lausanne). 2022 Jan 3;12:750261. doi: 10.3389/fendo.2021.750261 (PMC8762293; doi:10.3389/fendo.2021.750261)
Supplement: Supplementary file 5 [file Table_4.xlsx]

## Sheet: Data
Supplementary Table 4. The comparison of global mRNA expression in Mir221/222AdipoKO and Mir221/222flox/y mice fed with high fat-high sucrose (HFHS) chow.
		Sample name		Negative control
	Test	HFHS AdipoKO 384		52.80			2Up	Ratio ≧ 2 and Expression value of test sample ≧ Negative control (average)
	Control	HFHS flox/y 388		50.46			2Down	Ratio ≦ 0.5 and Expression value of test sample ≧ Negative control (average)
Feature ID	Normalized data				Flag			Annotation																	Keyword
Probe Set ID	Expression value {HFHS AdipoKO 384}	Expression value {HFHS flox/y 388}	Ratio	Log2Ratio	解析対象 Flag	category	Ratio flag	Gene Accession	Gene Symbol	Gene Description	mRNA Accession	mRNA Source	mRna - Description	mRNA - xhyb	EntrezGene ID	UniGene ID	SwissProt accession	Chromosome	GO Biological Process ID	GO Biological Process Term	GO Cellular Component ID	GO Cellular Component Term	GO Molecular Function ID	GO Molecular Function Term	miR221/222 target gene
17210850	5.94928	5.50263	1.08117	0.112593	0	main		ENSMUST00000082908	Gm26206	predicted gene, 26206	ENSMUST00000082908	ENSEMBL	ncrna:known chromosome:GRCm38:1:3102016:3102125:1 gene:ENSMUSG00000064842 gene_biotype:snRNA transcript_biotype:snRNA	FALSE	---	---	---	chr1	---	---	---	---	---	---	---
17210852	6.04595	5.71336	1.05821	0.0816301	0	main		XR_398539	LOC102640548	uncharacterized LOC102640548	XR_398539	RefSeq	PREDICTED: Mus musculus uncharacterized LOC102640548 (LOC102640548), ncRNA.	FALSE	102640548	---	---	chr1	---	---	---	---	---	---	---
17210855	331.814	341.279	0.972266	-0.0405777	0	main		NM_008866	Lypla1	lysophospholipase 1	NM_008866	RefSeq	Mus musculus lysophospholipase 1 (Lypla1), mRNA.	FALSE	18777	Mm.299955	P97823	chr1	GO:0002084 // GO:0006629 // GO:0006631 // GO:0042997	protein depalmitoylation // lipid metabolic process // fatty acid metabolic process // negative regulation of Golgi to plasma membrane protein transport	GO:0005737 // GO:0005739 // GO:0005829	cytoplasm // mitochondrion // cytosol	GO:0004622 // GO:0008474 // GO:0016289 // GO:0016787 // GO:0034843 // GO:0034869 // GO:0034946 // GO:0044466 // GO:0047617 // GO:0008474 // GO:0008474	lysophospholipase activity // palmitoyl-(protein) hydrolase activity // CoA hydrolase activity // hydrolase activity // 2-oxoglutaryl-CoA thioesterase activity // 2,4,4-trimethyl-3-oxopentanoyl-CoA thioesterase activity // 3-isopropylbut-3-enoyl-CoA thioesterase activity // glutaryl-CoA hydrolase activity // acyl-CoA hydrolase activity // palmitoyl-(protein) hydrolase activity // palmitoyl-(prote…	---
17210869	308.847	311.995	0.989909	-0.0146325	0	main		NM_001159750	Tcea1	transcription elongation factor A (SII) 1	NM_001159750	RefSeq	Mus musculus transcription elongation factor A (SII) 1 (Tcea1), transcript variant 3, mRNA.	FALSE	21399	Mm.207263	P10711	chr1	GO:0006351 // GO:0006355 // GO:0006357 // GO:0030218 // GO:0032784 // GO:0045893 // GO:0045944	transcription, DNA-templated // regulation of transcription, DNA-templated // regulation of transcription from RNA polymerase II promoter // erythrocyte differentiation // regulation of DNA-templated transcription, elongation // positive regulation of transcription, DNA-templated // positive regulation of transcription from RNA polymerase II promoter	GO:0005634 // GO:0005654 // GO:0005730 // GO:0005634	nucleus // nucleoplasm // nucleolus // nucleus	GO:0003676 // GO:0003677 // GO:0005515 // GO:0008270 // GO:0046872	nucleic acid binding // DNA binding // protein binding // zinc ion binding // metal ion binding	---
17210883	14.1524	15.3828	0.920013	-0.120274	0	main		XR_373197	LOC102631647	uncharacterized LOC102631647	XR_373197	RefSeq	PREDICTED: Mus musculus uncharacterized LOC102631647 (LOC102631647), ncRNA.	FALSE	102631647	---	---	chr1	---	---	---	---	---	---	---
17210887	201.075	171.077	1.17535	0.233086	0	main		NM_133826	Atp6v1h	ATPase, H+ transporting, lysosomal V1 subunit H	NM_133826	RefSeq	Mus musculus ATPase, H+ transporting, lysosomal V1 subunit H (Atp6v1h), mRNA.	FALSE	108664	Mm.27082	Q8BVE3	chr1	GO:0006810 // GO:0006811 // GO:0006897 // GO:0015991 // GO:0015992 // GO:0006897	transport // ion transport // endocytosis // ATP hydrolysis coupled proton transport // proton transport // endocytosis	GO:0000221 // GO:0005765 // GO:0070062 // GO:0005765	vacuolar proton-transporting V-type ATPase, V1 domain // lysosomal membrane // extracellular vesicular exosome // lysosomal membrane	GO:0016820 // GO:0046961	hydrolase activity, acting on acid anhydrides, catalyzing transmembrane movement of substances // proton-transporting ATPase activity, rotational mechanism	---
17210904	22.8493	22.915	0.997132	-0.00414295	0	main		NM_001204371	Oprk1	opioid receptor, kappa 1	NM_001204371	RefSeq	Mus musculus opioid receptor, kappa 1 (Oprk1), transcript variant 1, mRNA.	FALSE	18387	Mm.7977	P33534	chr1	GO:0006955 // GO:0007165 // GO:0007186 // GO:0007200 // GO:0007610 // GO:0007626 // GO:0019233 // GO:0031635 // GO:0038003 // GO:0038003 // GO:0046877 // GO:0051607 // GO:0006955 // GO:0007200 // GO:0007200 // GO:0031635 // GO:0031635 // GO:0038003 // GO:0051607	immune response // signal transduction // G-protein coupled receptor signaling pathway // phospholipase C-activating G-protein coupled receptor signaling pathway // behavior // locomotory behavior // sensory perception of pain // adenylate cyclase-inhibiting opioid receptor signaling pathway // opioid receptor signaling pathway // opioid receptor signaling pathway // regulation of saliva secretio…	GO:0005886 // GO:0005887 // GO:0005887 // GO:0016020 // GO:0016021 // GO:0005887 // GO:0005887 // GO:0016021 // GO:0016021	plasma membrane // integral component of plasma membrane // integral component of plasma membrane // membrane // integral component of membrane // integral component of plasma membrane // integral component of plasma membrane // integral component of membrane // integral component of membrane	GO:0004871 // GO:0004930 // GO:0004985 // GO:0004985 // GO:0004985 // GO:0038048 // GO:0004985 // GO:0004985 // GO:0038048 // GO:0038048	signal transducer activity // G-protein coupled receptor activity // opioid receptor activity // opioid receptor activity // opioid receptor activity // dynorphin receptor activity // opioid receptor activity // opioid receptor activity // dynorphin receptor activity // dynorphin receptor activity	---
17210912	281.778	288.185	0.977766	-0.0324393	0	main		XM_006495444	Rb1cc1	RB1-inducible coiled-coil 1	XM_006495444	RefSeq	PREDICTED: Mus musculus RB1-inducible coiled-coil 1 (Rb1cc1), transcript variant X2, mRNA.	FALSE	12421	Mm.293811	Q9ESK9	chr1	GO:0000045 // GO:0001889 // GO:0001934 // GO:0006351 // GO:0006355 // GO:0006914 // GO:0007049 // GO:0007254 // GO:0007507 // GO:0010506 // GO:0043066 // GO:0045793 // GO:2001237 // GO:0008150	autophagic vacuole assembly // liver development // positive regulation of protein phosphorylation // transcription, DNA-templated // regulation of transcription, DNA-templated // autophagy // cell cycle // JNK cascade // heart development // regulation of autophagy // negative regulation of apoptotic process // positive regulation of cell size // negative regulation of extrinsic apoptotic signal…	GO:0000407 // GO:0005622 // GO:0005634 // GO:0005634 // GO:0005737 // GO:0005737 // GO:0031965 // GO:0034045 // GO:0070969 // GO:0070969 // GO:0000407 // GO:0005634 // GO:0005737 // GO:0005829 // GO:0070969 // GO:0005575	pre-autophagosomal structure // intracellular // nucleus // nucleus // cytoplasm // cytoplasm // nuclear membrane // pre-autophagosomal structure membrane // ULK1-ATG13-FIP200 complex // ULK1-ATG13-FIP200 complex // pre-autophagosomal structure // nucleus // cytoplasm // cytosol // ULK1-ATG13-FIP200 complex // cellular_component	GO:0005515 // GO:0019901 // GO:0003674	protein binding // protein kinase binding // molecular_function	---
17210947	13.2122	12.4692	1.05958	0.0834972	0	main		NM_001195732	Fam150a	family with sequence similarity 150, member A	NM_001195732	RefSeq	Mus musculus family with sequence similarity 150, member A (Fam150a), mRNA.	FALSE	620393	Mm.388992	J3QPP8	chr1	GO:0008150	biological_process	GO:0005575	cellular_component	GO:0003674	molecular_function	---
17210953	22.8682	25.2896	0.904254	-0.1452	0	main		NM_001244692	St18	suppression of tumorigenicity 18	NM_001244692	RefSeq	Mus musculus suppression of tumorigenicity 18 (St18), transcript variant 1, mRNA.	FALSE	240690	Mm.234612	Q80TY4	chr1	GO:0000122 // GO:0006351 // GO:0006355	negative regulation of transcription from RNA polymerase II promoter // transcription, DNA-templated // regulation of transcription, DNA-templated	GO:0005634 // GO:0005634	nucleus // nucleus	GO:0003677 // GO:0003700 // GO:0008270 // GO:0046872 // GO:0003677	DNA binding // sequence-specific DNA binding transcription factor activity // zinc ion binding // metal ion binding // DNA binding	---
17210984	639.075	648.076	0.986111	-0.0201778	0	main		NM_183028	Pcmtd1	protein-L-isoaspartate (D-aspartate) O-methyltransferase domain containing 1	NM_183028	RefSeq	Mus musculus protein-L-isoaspartate (D-aspartate) O-methyltransferase domain containing 1 (Pcmtd1), mRNA.	FALSE	319263	Mm.21539	P59913	chr1	GO:0006464 // GO:0032259 // GO:0006479 // GO:0008150	cellular protein modification process // methylation // protein methylation // biological_process	GO:0005737 // GO:0005575	cytoplasm // cellular_component	GO:0004719 // GO:0008168 // GO:0016740 // GO:0003674	protein-L-isoaspartate (D-aspartate) O-methyltransferase activity // methyltransferase activity // transferase activity // molecular_function	---
17210994	12.9117	11.0044	1.17333	0.230605	0	main		ENSMUST00000104056	Gm23274	predicted gene, 23274	ENSMUST00000104056	ENSEMBL	ncrna:known chromosome:GRCm38:1:7265803:7265932:1 gene:ENSMUSG00000077244 gene_biotype:snoRNA transcript_biotype:snoRNA	FALSE	---	---	---	chr1	---	---	---	---	---	---	---
17210996	21.4092	26.1524	0.818632	-0.288714	0	main		ENSMUST00000102181	Gm24276	predicted gene, 24276	ENSMUST00000102181	ENSEMBL	ncrna:known chromosome:GRCm38:1:8816138:8816247:1 gene:ENSMUSG00000076135 gene_biotype:miRNA transcript_biotype:miRNA	FALSE	---	---	---	chr1	---	---	---	---	---	---	---
17210998	5.86319	5.86276	1.00007	0.000105317	0	main		ENSMUST00000083691	Gm24765	predicted gene, 24765	ENSMUST00000083691	ENSEMBL	ncrna:known chromosome:GRCm38:1:9458670:9458772:1 gene:ENSMUSG00000065625 gene_biotype:snRNA transcript_biotype:snRNA	FALSE	---	---	---	chr1	---	---	---	---	---	---	---
17211000	95.4729	108.441	0.880412	-0.183749	0	main		NM_021511	Rrs1	RRS1 ribosome biogenesis regulator homolog (S. cerevisiae)	NM_021511	RefSeq	Mus musculus RRS1 ribosome biogenesis regulator homolog (S. cerevisiae) (Rrs1), mRNA.	FALSE	59014	Mm.29061	Q9CYH6	chr1	GO:0002244 // GO:0007080 // GO:0042254 // GO:0007080	hematopoietic progenitor cell differentiation // mitotic metaphase plate congression // ribosome biogenesis // mitotic metaphase plate congression	GO:0000794 // GO:0005634 // GO:0005730 // GO:0005730 // GO:0005783 // GO:0000794 // GO:0005634 // GO:0005730	condensed nuclear chromosome // nucleus // nucleolus // nucleolus // endoplasmic reticulum // condensed nuclear chromosome // nucleus // nucleolus	GO:0005515 // GO:0044822	protein binding // poly(A) RNA binding	---
17211004	1055.52	910.021	1.15988	0.213977	0	main		NM_175236	Adhfe1	alcohol dehydrogenase, iron containing, 1	NM_175236	RefSeq	Mus musculus alcohol dehydrogenase, iron containing, 1 (Adhfe1), transcript variant 1, mRNA.	FALSE	76187	Mm.28514	Q8R0N6	chr1	GO:0015993 // GO:0055114 // GO:0015993 // GO:0015993 // GO:0055114	molecular hydrogen transport // oxidation-reduction process // molecular hydrogen transport // molecular hydrogen transport // oxidation-reduction process	GO:0005739 // GO:0005739	mitochondrion // mitochondrion	GO:0016491 // GO:0046872 // GO:0047988 // GO:0047988 // GO:0047988	oxidoreductase activity // metal ion binding // hydroxyacid-oxoacid transhydrogenase activity // hydroxyacid-oxoacid transhydrogenase activity // hydroxyacid-oxoacid transhydrogenase activity	---
17211023	31.9344	31.0864	1.02728	0.0388259	0	main		NM_178399	3110035E14Rik	RIKEN cDNA 3110035E14 gene	NM_178399	RefSeq	Mus musculus RIKEN cDNA 3110035E14 gene (3110035E14Rik), mRNA.	FALSE	76982	Mm.491098	Q8BG31	chr1	GO:0008150	biological_process	GO:0005575	cellular_component	GO:0003674	molecular_function	---
17211033	18.1569	15.7813	1.15054	0.202308	0	main		NR_040462	1700034P13Rik	RIKEN cDNA 1700034P13 gene	NR_040462	RefSeq	Mus musculus RIKEN cDNA 1700034P13 gene (1700034P13Rik), long non-coding RNA.	FALSE	73331	Mm.460470	Q8CDG3	chr1	---	---	---	---	---	---	---
17211043	218.646	230.118	0.950144	-0.0737814	0	main		NM_001037759	Sgk3	serum/glucocorticoid regulated kinase 3	NM_001037759	RefSeq	Mus musculus serum/glucocorticoid regulated kinase 3 (Sgk3), transcript variant 3, mRNA.	FALSE	170755	Mm.336410	Q9ERE3	chr1	GO:0006468 // GO:0016310 // GO:2001240 // GO:0006468	protein phosphorylation // phosphorylation // negative regulation of extrinsic apoptotic signaling pathway in absence of ligand // protein phosphorylation	GO:0005768 // GO:0016023 // GO:0031410 // GO:0005769 // GO:0016023 // GO:0055037	endosome // cytoplasmic membrane-bounded vesicle // cytoplasmic vesicle // early endosome // cytoplasmic membrane-bounded vesicle // recycling endosome	GO:0000166 // GO:0004672 // GO:0004674 // GO:0005524 // GO:0016301 // GO:0016740 // GO:0016772 // GO:0035091 // GO:0004674	nucleotide binding // protein kinase activity // protein serine/threonine kinase activity // ATP binding // kinase activity // transferase activity // transferase activity, transferring phosphorus-containing groups // phosphatidylinositol binding // protein serine/threonine kinase activity	---
17211066	13.6146	10.8504	1.25475	0.327399	0	main		NM_177722	Mcmdc2	minichromosome maintenance domain containing 2	NM_177722	RefSeq	Mus musculus minichromosome maintenance domain containing 2 (Mcmdc2), mRNA.	FALSE	240697	Mm.259800	E9Q956	chr1	GO:0006260 // GO:0008150	DNA replication // biological_process	GO:0005575	cellular_component	GO:0003677 // GO:0005524 // GO:0003674	DNA binding // ATP binding // molecular_function	○
17211087	27.0103	24.6433	1.09605	0.132312	0	main		ENSMUST00000134692	Gm15818	predicted gene 15818	ENSMUST00000134692	ENSEMBL	havana:known chromosome:GRCm38:1:9982387:9992366:1 gene:ENSMUSG00000087199 gene_biotype:antisense transcript_biotype:antisense	FALSE	---	---	---	chr1	---	---	---	---	---	---	---
17211090	84.8844	103.483	0.820276	-0.285818	0	main		NM_026493	Cspp1	centrosome and spindle pole associated protein 1	NM_026493	RefSeq	Mus musculus centrosome and spindle pole associated protein 1 (Cspp1), mRNA.	FALSE	211660	Mm.244046	B2RX88	chr1	GO:0032467 // GO:0051781 // GO:0032467 // GO:0032467 // GO:0051781 // GO:0051781	positive regulation of cytokinesis // positive regulation of cell division // positive regulation of cytokinesis // positive regulation of cytokinesis // positive regulation of cell division // positive regulation of cell division	GO:0000922 // GO:0000922 // GO:0005737 // GO:0005813 // GO:0005819 // GO:0005819 // GO:0005856 // GO:0005874 // GO:0000922 // GO:0005813 // GO:0005813 // GO:0005815 // GO:0005819	spindle pole // spindle pole // cytoplasm // centrosome // spindle // spindle // cytoskeleton // microtubule // spindle pole // centrosome // centrosome // microtubule organizing center // spindle	GO:0005515	protein binding	---
17211127	11.0697	11.7665	0.94078	-0.0880703	0	main		ENSMUST00000157528	Gm26348	predicted gene, 26348	ENSMUST00000157528	ENSEMBL	ncrna:known chromosome:GRCm38:1:10166539:10166778:1 gene:ENSMUSG00000088153 gene_biotype:misc_RNA transcript_biotype:misc_RNA	FALSE	---	---	---	chr1	---	---	---	---	---	---	---
17211129	5.51239	6.15699	0.895307	-0.159546	0	main		ENSMUST00000157960	Gm22963	predicted gene, 22963	ENSMUST00000157960	ENSEMBL	ncrna:known chromosome:GRCm38:1:10921670:10921760:1 gene:ENSMUSG00000088585 gene_biotype:snoRNA transcript_biotype:snoRNA	FALSE	---	---	---	chr1	---	---	---	---	---	---	---
17211131	503.337	560.888	0.897392	-0.156189	0	main		NM_001033636	Prex2	phosphatidylinositol-3,4,5-trisphosphate-dependent Rac exchange factor 2	NM_001033636	RefSeq	Mus musculus phosphatidylinositol-3,4,5-trisphosphate-dependent Rac exchange factor 2 (Prex2), transcript variant 2, mRNA.	FALSE	109294	Mm.123247	Q3LAC4	chr1	GO:0007186 // GO:0008344 // GO:0032314 // GO:0032855 // GO:0035023 // GO:0035556 // GO:0048813 // GO:0007186 // GO:0032855	G-protein coupled receptor signaling pathway // adult locomotory behavior // regulation of Rac GTPase activity // positive regulation of Rac GTPase activity // regulation of Rho protein signal transduction // intracellular signal transduction // dendrite morphogenesis // G-protein coupled receptor signaling pathway // positive regulation of Rac GTPase activity	GO:0005575	cellular_component	GO:0005085 // GO:0005089 // GO:0030675 // GO:0030676 // GO:0030675 // GO:0030676	guanyl-nucleotide exchange factor activity // Rho guanyl-nucleotide exchange factor activity // Rac GTPase activator activity // Rac guanyl-nucleotide exchange factor activity // Rac GTPase activator activity // Rac guanyl-nucleotide exchange factor activity	---
17211174	38.1739	38.2422	0.998215	-0.00257818	0	main		NM_001160369	A830018L16Rik	RIKEN cDNA A830018L16 gene	NM_001160369	RefSeq	Mus musculus RIKEN cDNA A830018L16 gene (A830018L16Rik), transcript variant 1, mRNA.	FALSE	320492	Mm.52021	Q8BZJ8	chr1	GO:0008150	biological_process	GO:0005575	cellular_component	GO:0003674	molecular_function	---
17211194	31.2412	32.0222	0.975609	-0.0356253	0	main		NR_045297	Gm17644	predicted gene, 17644	NR_045297	RefSeq	Mus musculus predicted gene, 17644 (Gm17644), long non-coding RNA.	FALSE	329096	Mm.417782	---	chr1	---	---	---	---	---	---	---
17211198	430.331	441.837	0.973959	-0.0380668	0	main		NM_001198565	Sulf1	sulfatase 1	NM_001198565	RefSeq	Mus musculus sulfatase 1 (Sulf1), transcript variant 1, mRNA.	FALSE	240725	Mm.45563	Q8K007	chr1	GO:0001822 // GO:0001937 // GO:0002063 // GO:0003094 // GO:0006790 // GO:0006915 // GO:0008152 // GO:0010575 // GO:0014846 // GO:0016525 // GO:0030177 // GO:0030201 // GO:0030201 // GO:0030336 // GO:0030513 // GO:0032836 // GO:0035860 // GO:0040036 // GO:0040037 // GO:0040037 // GO:0040037 // GO:0048010 // GO:0048706 // GO:0051216 // GO:0060348 // GO:0060384 // GO:0060686 // GO:0001502 // GO:0001…	kidney development // negative regulation of endothelial cell proliferation // chondrocyte development // glomerular filtration // sulfur compound metabolic process // apoptotic process // metabolic process // positive regulation vascular endothelial growth factor production // esophagus smooth muscle contraction // negative regulation of angiogenesis // positive regulation of Wnt signaling pathw…	GO:0005615 // GO:0005783 // GO:0005794 // GO:0005886 // GO:0009986 // GO:0045121 // GO:0005615 // GO:0005615 // GO:0005783 // GO:0005783 // GO:0005794 // GO:0005794 // GO:0005795 // GO:0009986 // GO:0009986 // GO:0045121 // GO:0045121	extracellular space // endoplasmic reticulum // Golgi apparatus // plasma membrane // cell surface // membrane raft // extracellular space // extracellular space // endoplasmic reticulum // endoplasmic reticulum // Golgi apparatus // Golgi apparatus // Golgi stack // cell surface // cell surface // membrane raft // membrane raft	GO:0003824 // GO:0004065 // GO:0005509 // GO:0008449 // GO:0008449 // GO:0008484 // GO:0016787 // GO:0018741 // GO:0034889 // GO:0034902 // GO:0046872 // GO:0004065 // GO:0004065 // GO:0004065 // GO:0008449	catalytic activity // arylsulfatase activity // calcium ion binding // N-acetylglucosamine-6-sulfatase activity // N-acetylglucosamine-6-sulfatase activity // sulfuric ester hydrolase activity // hydrolase activity // alkyl sulfatase activity // endosulfan hemisulfate sulfatase activity // endosulfan sulfate hydrolase activity // metal ion binding // arylsulfatase activity // arylsulfatase activi…	---
17211223	12.6614	13.5545	0.934111	-0.0983348	0	main		NM_001011873	Xkr9	X Kell blood group precursor related family member 9 homolog	NM_001011873	RefSeq	Mus musculus X Kell blood group precursor related family member 9 homolog (Xkr9), mRNA.	FALSE	381246	Mm.311142	Q5GH62	chr1	GO:0008150	biological_process	GO:0016020 // GO:0016021 // GO:0005575	membrane // integral component of membrane // cellular_component	GO:0003674	molecular_function	---
17211230	10.7528	9.11791	1.1793	0.237933	0	main		ENSMUST00000158733	Gm25491	predicted gene, 25491	ENSMUST00000158733	ENSEMBL	ncrna:known chromosome:GRCm38:1:13932378:13932685:1 gene:ENSMUSG00000089358 gene_biotype:misc_RNA transcript_biotype:misc_RNA	FALSE	---	---	---	chr1	---	---	---	---	---	---	---
17211232	43.998	54.6358	0.805297	-0.312406	0	main		ENSMUST00000067599	Gm9947	predicted gene 9947	ENSMUST00000067599	ENSEMBL	ensembl_havana_transcript:known chromosome:GRCm38:1:14755454:14758373:1 gene:ENSMUSG00000054493 gene_biotype:antisense transcript_biotype:antisense	FALSE	---	Mm.405774	F6S1F9	chr1	GO:0008150	biological_process	GO:0005575	cellular_component	GO:0003674	molecular_function	---
17211235	30.393	29.1581	1.04235	0.059841	0	main		NM_001098528	Kcnb2	potassium voltage gated channel, Shab-related subfamily, member 2	NM_001098528	RefSeq	Mus musculus potassium voltage gated channel, Shab-related subfamily, member 2 (Kcnb2), mRNA.	FALSE	98741	Mm.156081	A6H8H5	chr1	GO:0006810 // GO:0006811 // GO:0006813 // GO:0034765 // GO:0051260 // GO:0055085 // GO:0071805 // GO:0034765 // GO:0071805 // GO:0071805	transport // ion transport // potassium ion transport // regulation of ion transmembrane transport // protein homooligomerization // transmembrane transport // potassium ion transmembrane transport // regulation of ion transmembrane transport // potassium ion transmembrane transport // potassium ion transmembrane transport	GO:0008076 // GO:0016020 // GO:0016021 // GO:0043025	voltage-gated potassium channel complex // membrane // integral component of membrane // neuronal cell body	GO:0005216 // GO:0005244 // GO:0005249 // GO:0005251 // GO:0005267 // GO:0005251	ion channel activity // voltage-gated ion channel activity // voltage-gated potassium channel activity // delayed rectifier potassium channel activity // potassium channel activity // delayed rectifier potassium channel activity	---
17211241	5.5342	8.98113	0.616203	-0.698522	0	main		ENSMUST00000104189	Gm25168	predicted gene, 25168	ENSMUST00000104189	ENSEMBL	ncrna:known chromosome:GRCm38:1:15757832:15757963:1 gene:ENSMUSG00000077377 gene_biotype:snoRNA transcript_biotype:snoRNA	FALSE	---	---	---	chr1	---	---	---	---	---	---	---
17211243	115.741	134.382	0.861281	-0.215445	0	main		NM_001286628	Terf1	telomeric repeat binding factor 1	NM_001286628	RefSeq	Mus musculus telomeric repeat binding factor 1 (Terf1), transcript variant 2, mRNA.	FALSE	21749	Mm.4306	P70371	chr1	GO:0000723 // GO:0001309 // GO:0006919 // GO:0007004 // GO:0007049 // GO:0007067 // GO:0007094 // GO:0008156 // GO:0010834 // GO:0031116 // GO:0032211 // GO:0043065 // GO:0045840 // GO:0045931 // GO:0051260 // GO:0051301 // GO:0051974 // GO:0000086 // GO:0000723 // GO:0000723 // GO:0001309 // GO:0006919 // GO:0006919 // GO:0007094 // GO:0008156 // GO:0010834 // GO:0031116 // GO:0032211 // GO:0042…	telomere maintenance // age-dependent telomere shortening // activation of cysteine-type endopeptidase activity involved in apoptotic process // telomere maintenance via telomerase // cell cycle // mitotic nuclear division // mitotic spindle assembly checkpoint // negative regulation of DNA replication // telomere maintenance via telomere shortening // positive regulation of microtubule polymeriz…	GO:0000781 // GO:0000783 // GO:0000783 // GO:0000784 // GO:0005634 // GO:0005634 // GO:0005694 // GO:0005730 // GO:0005737 // GO:0005819 // GO:0005856 // GO:0000781 // GO:0000783 // GO:0005634 // GO:0005634 // GO:0005654 // GO:0005819	chromosome, telomeric region // nuclear telomere cap complex // nuclear telomere cap complex // nuclear chromosome, telomeric region // nucleus // nucleus // chromosome // nucleolus // cytoplasm // spindle // cytoskeleton // chromosome, telomeric region // nuclear telomere cap complex // nucleus // nucleus // nucleoplasm // spindle	GO:0003677 // GO:0003682 // GO:0003691 // GO:0005515 // GO:0008017 // GO:0008301 // GO:0042162 // GO:0042803 // GO:0046982 // GO:0003691 // GO:0003691 // GO:0008017 // GO:0008301 // GO:0008656 // GO:0010521 // GO:0042162 // GO:0042162 // GO:0042803 // GO:0046982	DNA binding // chromatin binding // double-stranded telomeric DNA binding // protein binding // microtubule binding // DNA binding, bending // telomeric DNA binding // protein homodimerization activity // protein heterodimerization activity // double-stranded telomeric DNA binding // double-stranded telomeric DNA binding // microtubule binding // DNA binding, bending // cysteine-type endopeptidas…	---
17211256	15.6656	14.9959	1.04466	0.0630394	0	main		ENSMUST00000158318	Gm23259	predicted gene, 23259	ENSMUST00000158318	ENSEMBL	ncrna:known chromosome:GRCm38:1:15879530:15879832:1 gene:ENSMUSG00000088943 gene_biotype:misc_RNA transcript_biotype:misc_RNA	FALSE	---	---	---	chr1	---	---	---	---	---	---	---
17211258	137.12	91.6464	1.49619	0.581293	0	main		NM_133832	Rdh10	retinol dehydrogenase 10 (all-trans)	NM_133832	RefSeq	Mus musculus retinol dehydrogenase 10 (all-trans) (Rdh10), mRNA.	FALSE	98711	Mm.274376	Q8VCH7	chr1	GO:0001656 // GO:0001701 // GO:0002138 // GO:0007601 // GO:0008152 // GO:0008406 // GO:0009887 // GO:0014032 // GO:0031076 // GO:0035115 // GO:0042572 // GO:0042574 // GO:0043583 // GO:0043584 // GO:0048568 // GO:0048703 // GO:0055114 // GO:0060431 // GO:0060449 // GO:0007601 // GO:0007601 // GO:0042572 // GO:0042574 // GO:0055114	metanephros development // in utero embryonic development // retinoic acid biosynthetic process // visual perception // metabolic process // gonad development // organ morphogenesis // neural crest cell development // embryonic camera-type eye development // embryonic forelimb morphogenesis // retinol metabolic process // retinal metabolic process // ear development // nose development // embryon…	GO:0005737 // GO:0005783 // GO:0016020 // GO:0016021 // GO:0043231 // GO:0044297 // GO:0005737 // GO:0005789 // GO:0016020 // GO:0016021 // GO:0031090 // GO:0044297	cytoplasm // endoplasmic reticulum // membrane // integral component of membrane // intracellular membrane-bounded organelle // cell body // cytoplasm // endoplasmic reticulum membrane // membrane // integral component of membrane // organelle membrane // cell body	GO:0004745 // GO:0004745 // GO:0016491 // GO:0052650 // GO:0004745 // GO:0004745 // GO:0052650	retinol dehydrogenase activity // retinol dehydrogenase activity // oxidoreductase activity // NADP-retinol dehydrogenase activity // retinol dehydrogenase activity // retinol dehydrogenase activity // NADP-retinol dehydrogenase activity	---
17211268	27.0225	28.1445	0.960134	-0.058693	0	main		ENSMUST00000159190	Gm7568	predicted gene 7568	ENSMUST00000159190	ENSEMBL	havana:known chromosome:GRCm38:1:16253629:16258857:1 gene:ENSMUSG00000089982 gene_biotype:antisense transcript_biotype:antisense	FALSE	---	---	---	chr1	---	---	---	---	---	---	---
17211275	6.97856	7.18837	0.970813	-0.0427341	0	main		NR_037998	D030040B21Rik	RIKEN cDNA D030040B21 gene	NR_037998	RefSeq	Mus musculus RIKEN cDNA D030040B21 gene (D030040B21Rik), long non-coding RNA.	FALSE	329101	Mm.406049	---	chr1	---	---	---	---	---	---	---
17211280	228.13	245.285	0.930062	-0.104601	0	main		NM_026392	Tmem70	transmembrane protein 70	NM_026392	RefSeq	Mus musculus transmembrane protein 70 (Tmem70), transcript variant 2, mRNA.	FALSE	70397	Mm.194225	Q921N7	chr1	GO:0033615 // GO:0033615 // GO:0033615	mitochondrial proton-transporting ATP synthase complex assembly // mitochondrial proton-transporting ATP synthase complex assembly // mitochondrial proton-transporting ATP synthase complex assembly	GO:0005739 // GO:0005743 // GO:0016020 // GO:0016021 // GO:0032592 // GO:0005739 // GO:0032592 // GO:0032592	mitochondrion // mitochondrial inner membrane // membrane // integral component of membrane // integral component of mitochondrial membrane // mitochondrion // integral component of mitochondrial membrane // integral component of mitochondrial membrane	GO:0003674	molecular_function	---
17211286	243.078	341.729	0.711318	-0.491433	0	main		NM_001159711	Ly96	lymphocyte antigen 96	NM_001159711	RefSeq	Mus musculus lymphocyte antigen 96 (Ly96), transcript variant 2, mRNA.	FALSE	17087	Mm.116844	Q9JHF9	chr1	GO:0002221 // GO:0002376 // GO:0006954 // GO:0031663 // GO:0031666 // GO:0031666 // GO:0031666 // GO:0032496 // GO:0032497 // GO:0045087 // GO:0031663 // GO:0031666 // GO:0032496 // GO:0032497 // GO:0032497	pattern recognition receptor signaling pathway // immune system process // inflammatory response // lipopolysaccharide-mediated signaling pathway // positive regulation of lipopolysaccharide-mediated signaling pathway // positive regulation of lipopolysaccharide-mediated signaling pathway // positive regulation of lipopolysaccharide-mediated signaling pathway // response to lipopolysaccharide // …	GO:0005576 // GO:0046696 // GO:0005615 // GO:0046696	extracellular region // lipopolysaccharide receptor complex // extracellular space // lipopolysaccharide receptor complex	GO:0001875 // GO:0005515 // GO:0001875 // GO:0001875	lipopolysaccharide receptor activity // protein binding // lipopolysaccharide receptor activity // lipopolysaccharide receptor activity	---
17211294	12.9136	12.7219	1.01507	0.0215726	0	main		NM_010267	Gdap1	ganglioside-induced differentiation-associated-protein 1	NM_010267	RefSeq	Mus musculus ganglioside-induced differentiation-associated-protein 1 (Gdap1), mRNA.	FALSE	14545	Mm.18218	O88741	chr1	GO:0000266 // GO:0006626 // GO:0032526 // GO:0000266 // GO:0000266 // GO:0006626 // GO:0006626	mitochondrial fission // protein targeting to mitochondrion // response to retinoic acid // mitochondrial fission // mitochondrial fission // protein targeting to mitochondrion // protein targeting to mitochondrion	GO:0005634 // GO:0005737 // GO:0005739 // GO:0005741 // GO:0016020 // GO:0016021 // GO:0031307 // GO:0031307 // GO:0031307	nucleus // cytoplasm // mitochondrion // mitochondrial outer membrane // membrane // integral component of membrane // integral component of mitochondrial outer membrane // integral component of mitochondrial outer membrane // integral component of mitochondrial outer membrane	GO:0003674	molecular_function	---
17211303	39.1036	26.5852	1.47088	0.55668	0	main		ENSMUST00000158909	Gm25166	predicted gene, 25166	ENSMUST00000158909	ENSEMBL	ncrna:known chromosome:GRCm38:1:17520001:17520111:1 gene:ENSMUSG00000089534 gene_biotype:snoRNA transcript_biotype:snoRNA	FALSE	---	---	---	chr1	---	---	---	---	---	---	---
17211305	51.3015	47.636	1.07695	0.106949	0	main		NM_053191	Pi15	peptidase inhibitor 15	NM_053191	RefSeq	Mus musculus peptidase inhibitor 15 (Pi15), mRNA.	FALSE	94227	Mm.442452	Q8BS03	chr1	GO:0010466	negative regulation of peptidase activity	GO:0005576	extracellular region	GO:0030414	peptidase inhibitor activity	○
17211313	27.8211	26.5075	1.04955	0.0697751	0	main		NM_031402	Crispld1	cysteine-rich secretory protein LCCL domain containing 1	NM_031402	RefSeq	Mus musculus cysteine-rich secretory protein LCCL domain containing 1 (Crispld1), mRNA.	FALSE	83691	Mm.289625	Q8CGD2	chr1	GO:0060325	face morphogenesis	GO:0005576 // GO:0070062	extracellular region // extracellular vesicular exosome	GO:0003674	molecular_function	---
17211335	19.5011	16.3371	1.19367	0.255406	0	main		NM_153154	Tfap2d	transcription factor AP-2, delta	NM_153154	RefSeq	Mus musculus transcription factor AP-2, delta (Tfap2d), mRNA.	FALSE	226896	Mm.244858	Q91ZK0	chr1	GO:0006351 // GO:0006355 // GO:0006357 // GO:0006366 // GO:0043524 // GO:0045893 // GO:0045944 // GO:0061379 // GO:0006366	transcription, DNA-templated // regulation of transcription, DNA-templated // regulation of transcription from RNA polymerase II promoter // transcription from RNA polymerase II promoter // negative regulation of neuron apoptotic process // positive regulation of transcription, DNA-templated // positive regulation of transcription from RNA polymerase II promoter // inferior colliculus development…	GO:0005634 // GO:0005667	nucleus // transcription factor complex	GO:0000977 // GO:0000981 // GO:0000981 // GO:0003677 // GO:0003700 // GO:0005515	RNA polymerase II regulatory region sequence-specific DNA binding // sequence-specific DNA binding RNA polymerase II transcription factor activity // sequence-specific DNA binding RNA polymerase II transcription factor activity // DNA binding // sequence-specific DNA binding transcription factor activity // protein binding	---
17211347	18.1429	19.9926	0.907479	-0.140064	0	main		NM_001025305	Tfap2b	transcription factor AP-2 beta	NM_001025305	RefSeq	Mus musculus transcription factor AP-2 beta (Tfap2b), transcript variant 2, mRNA.	FALSE	21419	Mm.137021	Q61313	chr1	GO:0000122 // GO:0000122 // GO:0001822 // GO:0003091 // GO:0006006 // GO:0006351 // GO:0006355 // GO:0006366 // GO:0006366 // GO:0008284 // GO:0008284 // GO:0008285 // GO:0010960 // GO:0030510 // GO:0035136 // GO:0035137 // GO:0035810 // GO:0035909 // GO:0042593 // GO:0043066 // GO:0043066 // GO:0043154 // GO:0043524 // GO:0043525 // GO:0045595 // GO:0045892 // GO:0045893 // GO:0045944 // GO:0045…	negative regulation of transcription from RNA polymerase II promoter // negative regulation of transcription from RNA polymerase II promoter // kidney development // renal water homeostasis // glucose metabolic process // transcription, DNA-templated // regulation of transcription, DNA-templated // transcription from RNA polymerase II promoter // transcription from RNA polymerase II promoter // p…	GO:0005634 // GO:0005634 // GO:0005634	nucleus // nucleus // nucleus	GO:0000979 // GO:0000979 // GO:0000981 // GO:0000983 // GO:0001077 // GO:0001105 // GO:0001106 // GO:0001158 // GO:0003677 // GO:0003682 // GO:0003700 // GO:0003713 // GO:0003713 // GO:0003714 // GO:0005515 // GO:0042803 // GO:0043027 // GO:0043565 // GO:0046982 // GO:0046983 // GO:0000979 // GO:0000981 // GO:0001158 // GO:0003682 // GO:0003700 // GO:0003700 // GO:0003713 // GO:0003714 // GO:0042…	RNA polymerase II core promoter sequence-specific DNA binding // RNA polymerase II core promoter sequence-specific DNA binding // sequence-specific DNA binding RNA polymerase II transcription factor activity // RNA polymerase II core promoter sequence-specific DNA binding transcription factor activity // RNA polymerase II core promoter proximal region sequence-specific DNA binding transcription f…	---
17211361	10.911	12.4362	0.877362	-0.188756	0	main		NR_045734	4930486I03Rik	RIKEN cDNA 4930486I03 gene	NR_045734	RefSeq	Mus musculus RIKEN cDNA 4930486I03 gene (4930486I03Rik), long non-coding RNA.	FALSE	75028	Mm.417820	---	chr1	---	---	---	---	---	---	---
17211365	5.46782	5.36331	1.01949	0.0278434	0	main		NR_029593	Mir206	microRNA 206	NR_029593	RefSeq	Mus musculus microRNA 206 (Mir206), microRNA.	FALSE	387202	---	---	chr1	GO:0071391	cellular response to estrogen stimulus	GO:0005634	nucleus	---	---	---
17211367	32.6711	31.2717	1.04475	0.0631592	0	main		NR_029902	Mir133b	microRNA 133b	NR_029902	RefSeq	Mus musculus microRNA 133b (Mir133b), microRNA.	FALSE	723817	---	---	chr1	GO:0010628 // GO:0014043 // GO:0014043 // GO:0070482	positive regulation of gene expression // negative regulation of neuron maturation // negative regulation of neuron maturation // response to oxygen levels	GO:0030424	axon	---	---	---
17211369	22.3569	24.9488	0.896112	-0.158249	0	main		NM_010552	Il17a	interleukin 17A	NM_010552	RefSeq	Mus musculus interleukin 17A (Il17a), mRNA.	FALSE	16171	Mm.5419	Q62386	chr1	GO:0006954 // GO:0032747 // GO:0045672 // GO:0045944 // GO:0045944 // GO:0071347 // GO:0071385 // GO:0072537 // GO:1900017 // GO:1900017 // GO:0032747 // GO:0045672 // GO:0045944 // GO:0045944 // GO:0072537	inflammatory response // positive regulation of interleukin-23 production // positive regulation of osteoclast differentiation // positive regulation of transcription from RNA polymerase II promoter // positive regulation of transcription from RNA polymerase II promoter // cellular response to interleukin-1 // cellular response to glucocorticoid stimulus // fibroblast activation // positive regul…	GO:0005576 // GO:0005615 // GO:0005615 // GO:0009897 // GO:0005615	extracellular region // extracellular space // extracellular space // external side of plasma membrane // extracellular space	GO:0005125	cytokine activity	---
17211375	39.5395	32.8449	1.20383	0.267627	0	main		NM_028829	Paqr8	progestin and adipoQ receptor family member VIII	NM_028829	RefSeq	Mus musculus progestin and adipoQ receptor family member VIII (Paqr8), mRNA.	FALSE	74229	Mm.40780	Q80ZE5	chr1	GO:0007275 // GO:0030154 // GO:0043401 // GO:0048477 // GO:0048545 // GO:0043401 // GO:0048545	multicellular organismal development // cell differentiation // steroid hormone mediated signaling pathway // oogenesis // response to steroid hormone // steroid hormone mediated signaling pathway // response to steroid hormone	GO:0005886 // GO:0016020 // GO:0016021 // GO:0005886 // GO:0005886	plasma membrane // membrane // integral component of membrane // plasma membrane // plasma membrane	GO:0003707 // GO:0005496 // GO:0008289 // GO:0003707 // GO:0005496 // GO:0005496	steroid hormone receptor activity // steroid binding // lipid binding // steroid hormone receptor activity // steroid binding // steroid binding	---
17211382	35.6752	49.1269	0.726185	-0.461591	0	main		NM_027974	Efhc1	EF-hand domain (C-terminal) containing 1	NM_027974	RefSeq	Mus musculus EF-hand domain (C-terminal) containing 1 (Efhc1), mRNA.	FALSE	71877	Mm.29178	Q9D9T8	chr1	GO:0006874 // GO:0043065	cellular calcium ion homeostasis // positive regulation of apoptotic process	GO:0005929 // GO:0005930 // GO:0043025	cilium // axoneme // neuronal cell body	GO:0005509 // GO:0008022	calcium ion binding // protein C-terminus binding	---
17211396	35.0427	59.834	0.585666	-0.771849	0	main		NM_001290679	Tmem14a	transmembrane protein 14A	NM_001290679	RefSeq	Mus musculus transmembrane protein 14A (Tmem14a), transcript variant 1, mRNA.	FALSE	75712	Mm.441478	P56983	chr1	GO:0008150	biological_process	GO:0016020 // GO:0016021 // GO:0005575	membrane // integral component of membrane // cellular_component	GO:0003674	molecular_function	---
17211405	212.021	167.588	1.26513	0.339288	0	main		NM_001077353	Gsta3	glutathione S-transferase, alpha 3	NM_001077353	RefSeq	Mus musculus glutathione S-transferase, alpha 3 (Gsta3), transcript variant 1, mRNA.	FALSE	14859	Mm.394593	P30115	chr1	GO:0008152 // GO:0001657 // GO:0006749 // GO:0046223	metabolic process // ureteric bud development // glutathione metabolic process // aflatoxin catabolic process	GO:0005737	cytoplasm	GO:0004364 // GO:0016740 // GO:0004364 // GO:0004364	glutathione transferase activity // transferase activity // glutathione transferase activity // glutathione transferase activity	---
17211416	18.8898	16.7817	1.12562	0.170722	0	main		NM_183322	Khdc1a	KH domain containing 1A	NM_183322	RefSeq	Mus musculus KH domain containing 1A (Khdc1a), mRNA.	FALSE	368204	Mm.26006	Q3UWR2	chr1	GO:0006915 // GO:0008150	apoptotic process // biological_process	GO:0005737 // GO:0005737 // GO:0005575	cytoplasm // cytoplasm // cellular_component	GO:0003723 // GO:0005515 // GO:0008266 // GO:0042802 // GO:0003674	RNA binding // protein binding // poly(U) RNA binding // identical protein binding // molecular_function	---
17211423	14.6081	15.0389	0.971352	-0.0419333	0	main		ENSMUST00000070223	Khdc1c	KH domain containing 1C	ENSMUST00000070223	ENSEMBL	ensembl_havana_transcript:known chromosome:GRCm38:1:21368331:21370845:1 gene:ENSMUSG00000041722 gene_biotype:protein_coding transcript_biotype:protein_coding	FALSE	433278	Mm.484599 // Mm.487308	Q4KL78	chr1	GO:0008150	biological_process	GO:0005575	cellular_component	GO:0003723 // GO:0003674	RNA binding // molecular_function	---
17211429	11.3543	13.3064	0.853291	-0.22889	0	main		NM_001113187	Khdc1b	KH domain containing 1B	NM_001113187	RefSeq	Mus musculus KH domain containing 1B (Khdc1b), mRNA.	FALSE	98582	Mm.326336	P0C7A0	chr1	GO:0006919	activation of cysteine-type endopeptidase activity involved in apoptotic process	GO:0005737	cytoplasm	GO:0003723 // GO:0005515 // GO:0042802 // GO:0003723	RNA binding // protein binding // identical protein binding // RNA binding	---
17211435	19.9148	19.3946	1.02682	0.0381889	0	main		ENSMUST00000181002	Gm26580	predicted gene, 26580	ENSMUST00000181002	ENSEMBL	ensembl_lincrna:known chromosome:GRCm38:1:21959842:21962530:1 gene:ENSMUSG00000097109 gene_biotype:lincRNA transcript_biotype:lincRNA	FALSE	---	Mm.403737	---	chr1	---	---	---	---	---	---	---
17211439	13.4124	15.1783	0.883658	-0.17844	0	main		ENSMUST00000158928	Gm24176	predicted gene, 24176	ENSMUST00000158928	ENSEMBL	ncrna:known chromosome:GRCm38:1:23245211:23245331:1 gene:ENSMUSG00000089553 gene_biotype:snoRNA transcript_biotype:snoRNA	FALSE	---	---	---	chr1	---	---	---	---	---	---	---
17211441	12.7548	8.73749	1.45977	0.545745	0	main		NR_029533	Mir30a	microRNA 30a	NR_029533	RefSeq	Mus musculus microRNA 30a (Mir30a), microRNA.	FALSE	387225	---	---	chr1	GO:0035195 // GO:0035622 // GO:0042552 // GO:0061009 // GO:0071230 // GO:0071241	gene silencing by miRNA // intrahepatic bile duct development // myelination // common bile duct development // cellular response to amino acid stimulus // cellular response to inorganic substance	---	---	---	---	---
17211443	54.1319	46.5433	1.16304	0.217906	0	main		NR_029717	Mir30c-2	microRNA 30c-2	NR_029717	RefSeq	Mus musculus microRNA 30c-2 (Mir30c-2), microRNA.	FALSE	723964	---	---	chr1	GO:0010629 // GO:0045668 // GO:0071222 // GO:0071241	negative regulation of gene expression // negative regulation of osteoblast differentiation // cellular response to lipopolysaccharide // cellular response to inorganic substance	---	---	---	---	---
17211445	54.4559	54.0725	1.00709	0.0101925	0	main		NM_172124	B3gat2	beta-1,3-glucuronyltransferase 2 (glucuronosyltransferase S)	NM_172124	RefSeq	Mus musculus beta-1,3-glucuronyltransferase 2 (glucuronosyltransferase S) (B3gat2), mRNA.	FALSE	280645	Mm.471661	P59270	chr1	GO:0016051 // GO:0006486 // GO:0008152 // GO:0008152	carbohydrate biosynthetic process // protein glycosylation // metabolic process // metabolic process	GO:0005794 // GO:0016020 // GO:0016021 // GO:0000139 // GO:0005575	Golgi apparatus // membrane // integral component of membrane // Golgi membrane // cellular_component	GO:0015018 // GO:0015020 // GO:0016740 // GO:0046872 // GO:0015018 // GO:0015018	galactosylgalactosylxylosylprotein 3-beta-glucuronosyltransferase activity // glucuronosyltransferase activity // transferase activity // metal ion binding // galactosylgalactosylxylosylprotein 3-beta-glucuronosyltransferase activity // galactosylgalactosylxylosylprotein 3-beta-glucuronosyltransferase activity	---
17211458	35.9353	33.7341	1.06525	0.0911937	0	main		NM_001290691	Col9a1	collagen, type IX, alpha 1	NM_001290691	RefSeq	Mus musculus collagen, type IX, alpha 1 (Col9a1), transcript variant 2, mRNA.	FALSE	12839	Mm.154662	Q05722	chr1	GO:0001894 // GO:0003417 // GO:0003417 // GO:0051216	tissue homeostasis // growth plate cartilage development // growth plate cartilage development // cartilage development	GO:0005576 // GO:0005578 // GO:0005581 // GO:0005594 // GO:0005594	extracellular region // proteinaceous extracellular matrix // collagen trimer // collagen type IX trimer // collagen type IX trimer	GO:0046872	metal ion binding	---
17211498	489.798	489.516	1.00058	0.000831457	0	main		NM_026719	Lmbrd1	LMBR1 domain containing 1	NM_026719	RefSeq	Mus musculus LMBR1 domain containing 1 (Lmbrd1), mRNA.	FALSE	68421	Mm.336563	Q8K0B2	chr1	GO:0006810 // GO:0038016 // GO:0043408 // GO:0046325 // GO:0046627 // GO:0051898	transport // insulin receptor internalization // regulation of MAPK cascade // negative regulation of glucose import // negative regulation of insulin receptor signaling pathway // negative regulation of protein kinase B signaling	GO:0005764 // GO:0005886 // GO:0016020 // GO:0016021 // GO:0045334 // GO:0005764 // GO:0005765	lysosome // plasma membrane // membrane // integral component of membrane // clathrin-coated endocytic vesicle // lysosome // lysosomal membrane	GO:0005158 // GO:0031419	insulin receptor binding // cobalamin binding	---
17211517	8.9087	8.34881	1.06706	0.0936457	0	main		ENSMUST00000122791	Gm25294	predicted gene, 25294	ENSMUST00000122791	ENSEMBL	ncrna:known chromosome:GRCm38:1:25451071:25451174:1 gene:ENSMUSG00000084740 gene_biotype:snRNA transcript_biotype:snRNA	FALSE	---	---	---	chr1	---	---	---	---	---	---	---
17211519	23.7459	23.5025	1.01036	0.014863	0	main		XR_373278	LOC102633099	uncharacterized LOC102633099	XR_373278	RefSeq	PREDICTED: Mus musculus uncharacterized LOC102633099 (LOC102633099), ncRNA.	FALSE	102633099	---	Q8C814	chr1	---	---	---	---	---	---	---
17211522	7.01914	6.43381	1.09098	0.125622	0	main		ENSMUST00000157486	Gm24064	predicted gene, 24064	ENSMUST00000157486	ENSEMBL	ncrna:known chromosome:GRCm38:1:26566833:26566938:1 gene:ENSMUSG00000088111 gene_biotype:snoRNA transcript_biotype:snoRNA	FALSE	---	---	---	chr1	---	---	---	---	---	---	---
17211526	31.3003	30.7924	1.01649	0.0235984	0	main		XR_104583	Gm5524	predicted gene 5524	XR_104583	RefSeq	PREDICTED: Mus musculus predicted gene 5524 (Gm5524), misc_RNA.	FALSE	433281	Mm.329306	---	chr1	---	---	---	---	---	---	---
17211529	5.13847	4.7422	1.08356	0.115783	0	main		ENSMUST00000116975	Gm22679	predicted gene, 22679	ENSMUST00000116975	ENSEMBL	ncrna:known chromosome:GRCm38:1:29301480:29301579:1 gene:ENSMUSG00000080625 gene_biotype:miRNA transcript_biotype:miRNA	FALSE	---	---	---	chr1	---	---	---	---	---	---	---
17211531	14.2808	15.1047	0.945456	-0.0809179	0	main		ENSMUST00000178702	Gm23771	predicted gene, 23771	ENSMUST00000178702	ENSEMBL	ncrna:known chromosome:GRCm38:1:29985934:29986043:1 gene:ENSMUSG00000096829 gene_biotype:miRNA transcript_biotype:miRNA	FALSE	---	---	---	chr1	---	---	---	---	---	---	---
17211533	30.9383	30.954	0.999491	-0.000734257	0	main		NM_153601	Lgsn	lengsin, lens protein with glutamine synthetase domain	NM_153601	RefSeq	Mus musculus lengsin, lens protein with glutamine synthetase domain (Lgsn), mRNA.	FALSE	266744	Mm.389093	Q8CIX8	chr1	GO:0006542 // GO:0006807	glutamine biosynthetic process // nitrogen compound metabolic process	GO:0005886	plasma membrane	GO:0003824 // GO:0004356 // GO:0005515	catalytic activity // glutamate-ammonia ligase activity // protein binding	---
17211541	7.74049	7.62375	1.01531	0.0219243	0	main		NM_029062	Pih1d3	PIH1 domain containing 3	NM_029062	RefSeq	Mus musculus PIH1 domain containing 3 (Pih1d3), mRNA.	FALSE	74708	Mm.246796	Q3KNI6	chr1	GO:0030317 // GO:0070286	sperm motility // axonemal dynein complex assembly	GO:0005737	cytoplasm	GO:0005515 // GO:0051087	protein binding // chaperone binding	---
17211545	7.28233	6.49711	1.12086	0.164602	0	main		NR_015347	Gm4850	THO complex 4 pseudogene	NR_015347	RefSeq	Mus musculus predicted pseudogene 4850 (Gm4850), non-coding RNA.	FALSE	226957	Mm.25966	---	chr1	---	---	---	---	---	---	---
17211548	27.6171	28.5327	0.967914	-0.0470493	0	main		NM_133235	Khdrbs2	KH domain containing, RNA binding, signal transduction associated 2	NM_133235	RefSeq	Mus musculus KH domain containing, RNA binding, signal transduction associated 2 (Khdrbs2), mRNA.	FALSE	170771	Mm.336594	Q9WU01	chr1	GO:0006351 // GO:0006355 // GO:0009967	transcription, DNA-templated // regulation of transcription, DNA-templated // positive regulation of signal transduction	GO:0005634 // GO:0005634	nucleus // nucleus	GO:0003723 // GO:0005070 // GO:0008143 // GO:0008266 // GO:0017124 // GO:0042169 // GO:0046982 // GO:0017124	RNA binding // SH3/SH2 adaptor activity // poly(A) binding // poly(U) RNA binding // SH3 domain binding // SH2 domain binding // protein heterodimerization activity // SH3 domain binding	○
17211560	8.64384	8.30232	1.04114	0.0581573	0	main		ENSMUST00000158770	Gm23024	predicted gene, 23024	ENSMUST00000158770	ENSEMBL	ncrna:known chromosome:GRCm38:1:32726639:32726930:1 gene:ENSMUSG00000089395 gene_biotype:misc_RNA transcript_biotype:misc_RNA	FALSE	---	---	---	chr1	---	---	---	---	---	---	---
17211562	27.8795	32.6207	0.854657	-0.226582	0	main		ENSMUST00000158125	Gm24901	predicted gene, 24901	ENSMUST00000158125	ENSEMBL	ncrna:known chromosome:GRCm38:1:33191993:33192102:1 gene:ENSMUSG00000088750 gene_biotype:snRNA transcript_biotype:snRNA	FALSE	---	---	---	chr1	---	---	---	---	---	---	---
17211564	22.0048	17.26	1.2749	0.350382	0	main		ENSMUST00000083289	Gm25792	predicted gene, 25792	ENSMUST00000083289	ENSEMBL	ncrna:known chromosome:GRCm38:1:33293676:33293775:1 gene:ENSMUSG00000065223 gene_biotype:snRNA transcript_biotype:snRNA	FALSE	---	---	---	chr1	---	---	---	---	---	---	---
17211566	19.8849	25.6442	0.775416	-0.366957	0	main		ENSMUST00000083326	Gm23453	predicted gene, 23453	ENSMUST00000083326	ENSEMBL	ncrna:known chromosome:GRCm38:1:33422733:33422838:1 gene:ENSMUSG00000065260 gene_biotype:snRNA transcript_biotype:snRNA	FALSE	---	---	---	chr1	---	---	---	---	---	---	---
17211568	53.4746	44.2824	1.20758	0.272121	0	main		NR_033199	1700001G17Rik	RIKEN cDNA 1700001G17 gene	NR_033199	RefSeq	Mus musculus RIKEN cDNA 1700001G17 gene (1700001G17Rik), long non-coding RNA.	FALSE	67503	Mm.87069	Q9CPU6	chr1	GO:0008150	biological_process	GO:0005575	cellular_component	GO:0003674	molecular_function	---
17211572	84.2192	88.0779	0.956189	-0.0646321	0	main		NM_001159729	Rab23	RAB23, member RAS oncogene family	NM_001159729	RefSeq	Mus musculus RAB23, member RAS oncogene family (Rab23), transcript variant 2, mRNA.	FALSE	19335	Mm.86744	P35288	chr1	GO:0000045 // GO:0001843 // GO:0006184 // GO:0006810 // GO:0006968 // GO:0007165 // GO:0007264 // GO:0007275 // GO:0007399 // GO:0008589 // GO:0015031 // GO:0021513 // GO:0021513 // GO:0021904 // GO:0042733 // GO:0042992 // GO:0045861 // GO:0097094 // GO:0000045 // GO:0006184 // GO:0006968 // GO:0042992 // GO:0097094 // GO:0000045 // GO:0006184 // GO:0006968 // GO:0042992 // GO:0097094	autophagic vacuole assembly // neural tube closure // GTP catabolic process // transport // cellular defense response // signal transduction // small GTPase mediated signal transduction // multicellular organismal development // nervous system development // regulation of smoothened signaling pathway // protein transport // spinal cord dorsal/ventral patterning // spinal cord dorsal/ventral patte…	GO:0005737 // GO:0005768 // GO:0005776 // GO:0005886 // GO:0010008 // GO:0016020 // GO:0031410 // GO:0045335 // GO:0005737 // GO:0005737 // GO:0005776 // GO:0005776 // GO:0005886 // GO:0010008 // GO:0030670 // GO:0045335 // GO:0045335	cytoplasm // endosome // autophagic vacuole // plasma membrane // endosome membrane // membrane // cytoplasmic vesicle // phagocytic vesicle // cytoplasm // cytoplasm // autophagic vacuole // autophagic vacuole // plasma membrane // endosome membrane // phagocytic vesicle membrane // phagocytic vesicle // phagocytic vesicle	GO:0000166 // GO:0003924 // GO:0005525 // GO:0003924 // GO:0003924	nucleotide binding // GTPase activity // GTP binding // GTPase activity // GTPase activity	---
17211587	1318.93	1218.99	1.08198	0.113678	0	main		NM_001276764	Dst	dystonin	NM_001276764	RefSeq	Mus musculus dystonin (Dst), transcript variant 1, mRNA.	FALSE	13518	Mm.336625 // Mm.487428	Q91ZU6	chr1	GO:0007050 // GO:0007155 // GO:0007409 // GO:0008090 // GO:0031110 // GO:0031122 // GO:0046907 // GO:0045104 // GO:0000226 // GO:0007010 // GO:0009611 // GO:0030011 // GO:0031581 // GO:0048870	cell cycle arrest // cell adhesion // axonogenesis // retrograde axon cargo transport // regulation of microtubule polymerization or depolymerization // cytoplasmic microtubule organization // intracellular transport // intermediate filament cytoskeleton organization // microtubule cytoskeleton organization // cytoskeleton organization // response to wounding // maintenance of cell polarity // he…	GO:0001725 // GO:0005622 // GO:0005623 // GO:0005634 // GO:0005635 // GO:0005737 // GO:0005783 // GO:0005789 // GO:0005856 // GO:0005874 // GO:0005882 // GO:0005886 // GO:0005925 // GO:0009898 // GO:0014704 // GO:0015629 // GO:0015630 // GO:0016020 // GO:0016021 // GO:0016023 // GO:0030018 // GO:0030054 // GO:0030056 // GO:0031673 // GO:0042383 // GO:0042995 // GO:0048471 // GO:0060053 // GO:0097…	stress fiber // intracellular // cell // nucleus // nuclear envelope // cytoplasm // endoplasmic reticulum // endoplasmic reticulum membrane // cytoskeleton // microtubule // intermediate filament // plasma membrane // focal adhesion // cytoplasmic side of plasma membrane // intercalated disc // actin cytoskeleton // microtubule cytoskeleton // membrane // integral component of membrane // cytopl…	GO:0003779 // GO:0005509 // GO:0005515 // GO:0008017 // GO:0042803 // GO:0046872 // GO:0051010 // GO:0005178 // GO:0008022 // GO:0042803 // GO:0051010	actin binding // calcium ion binding // protein binding // microtubule binding // protein homodimerization activity // metal ion binding // microtubule plus-end binding // integrin binding // protein C-terminus binding // protein homodimerization activity // microtubule plus-end binding	---
17211700	193.026	176.973	1.09071	0.125269	0	main		NM_178601	Imp4	IMP4, U3 small nucleolar ribonucleoprotein, homolog (yeast)	NM_178601	RefSeq	Mus musculus IMP4, U3 small nucleolar ribonucleoprotein, homolog (yeast) (Imp4), mRNA.	FALSE	27993	Mm.289667	Q8VHZ7	chr1	GO:0006364 // GO:0042254 // GO:0006364	rRNA processing // ribosome biogenesis // rRNA processing	GO:0005634 // GO:0005730 // GO:0030529 // GO:0005730 // GO:0005730 // GO:0005730	nucleus // nucleolus // ribonucleoprotein complex // nucleolus // nucleolus // nucleolus	GO:0003723 // GO:0030519 // GO:0003723 // GO:0030519	RNA binding // snoRNP binding // RNA binding // snoRNP binding	---
17211713	65.6717	62.3266	1.05367	0.0754245	0	main		NM_011206	Ptpn18	protein tyrosine phosphatase, non-receptor type 18	NM_011206	RefSeq	Mus musculus protein tyrosine phosphatase, non-receptor type 18 (Ptpn18), mRNA.	FALSE	19253	Mm.361	Q61152	chr1	GO:0006470 // GO:0016311 // GO:0035335 // GO:0035335	protein dephosphorylation // dephosphorylation // peptidyl-tyrosine dephosphorylation // peptidyl-tyrosine dephosphorylation	GO:0005634 // GO:0005737 // GO:0005634 // GO:0005737	nucleus // cytoplasm // nucleus // cytoplasm	GO:0004721 // GO:0004725 // GO:0004726 // GO:0005515 // GO:0016787 // GO:0016791	phosphoprotein phosphatase activity // protein tyrosine phosphatase activity // non-membrane spanning protein tyrosine phosphatase activity // protein binding // hydrolase activity // phosphatase activity	---
17211731	26.4717	24.6581	1.07355	0.102392	0	main		NM_009355	Prss39	protease, serine 39	NM_009355	RefSeq	Mus musculus protease, serine 39 (Prss39), mRNA.	FALSE	21755	Mm.10725	O70169	chr1	GO:0006508	proteolysis	GO:0005576 // GO:0031410 // GO:0001669	extracellular region // cytoplasmic vesicle // acrosomal vesicle	GO:0003824 // GO:0004252	catalytic activity // serine-type endopeptidase activity	---
17211739	39.4602	35.0104	1.1271	0.172614	0	main		NM_007685	Cfc1	cripto, FRL-1, cryptic family 1	NM_007685	RefSeq	Mus musculus cripto, FRL-1, cryptic family 1 (Cfc1), mRNA.	FALSE	12627	Mm.2531	P97766	chr1	GO:0001889 // GO:0001947 // GO:0003007 // GO:0007275 // GO:0007368 // GO:0007369 // GO:0007492 // GO:0009791 // GO:0009952 // GO:0030509 // GO:0038092 // GO:0048536 // GO:0048546 // GO:0048856 // GO:0060070 // GO:0060413 // GO:0060460 // GO:0060541	liver development // heart looping // heart morphogenesis // multicellular organismal development // determination of left/right symmetry // gastrulation // endoderm development // post-embryonic development // anterior/posterior pattern specification // BMP signaling pathway // nodal signaling pathway // spleen development // digestive tract morphogenesis // anatomical structure development // c…	GO:0005576 // GO:0005886 // GO:0016020 // GO:0031225 // GO:0005886	extracellular region // plasma membrane // membrane // anchored component of membrane // plasma membrane	GO:0038100 // GO:0070697	nodal binding // activin receptor binding	---
17211748	19.9302	19.891	1.00197	0.00284255	0	main		NM_213727	Amer3	APC membrane recruitment 3	NM_213727	RefSeq	Mus musculus APC membrane recruitment 3 (Amer3), mRNA.	FALSE	211383	Mm.330696	Q6NS69	chr1	GO:0016055 // GO:0008150	Wnt signaling pathway // biological_process	GO:0005886 // GO:0016020 // GO:0005575	plasma membrane // membrane // cellular_component	GO:0008289 // GO:0003674	lipid binding // molecular_function	---
17211752	48.6002	50.3189	0.965844	-0.0501384	0	main		NM_183019	Arhgef4	Rho guanine nucleotide exchange factor (GEF) 4	NM_183019	RefSeq	Mus musculus Rho guanine nucleotide exchange factor (GEF) 4 (Arhgef4), mRNA.	FALSE	226970	Mm.41604	Q7TNR9	chr1	GO:0030032 // GO:0032314 // GO:0035023 // GO:0035556 // GO:0043087 // GO:0046847 // GO:0030032 // GO:0030032 // GO:0032321 // GO:0032855 // GO:0032855 // GO:0043547 // GO:0043547 // GO:0046847 // GO:0046847	lamellipodium assembly // regulation of Rac GTPase activity // regulation of Rho protein signal transduction // intracellular signal transduction // regulation of GTPase activity // filopodium assembly // lamellipodium assembly // lamellipodium assembly // positive regulation of Rho GTPase activity // positive regulation of Rac GTPase activity // positive regulation of Rac GTPase activity // posi…	GO:0005737	cytoplasm	GO:0005085 // GO:0005089 // GO:0019904 // GO:0030676 // GO:0005085 // GO:0005085 // GO:0019904 // GO:0030676 // GO:0030676	guanyl-nucleotide exchange factor activity // Rho guanyl-nucleotide exchange factor activity // protein domain specific binding // Rac guanyl-nucleotide exchange factor activity // guanyl-nucleotide exchange factor activity // guanyl-nucleotide exchange factor activity // protein domain specific binding // Rac guanyl-nucleotide exchange factor activity // Rac guanyl-nucleotide exchange factor act…	---
17211774	112.286	136.159	0.824667	-0.278116	0	main		NM_145516	Plekhb2	pleckstrin homology domain containing, family B (evectins) member 2	NM_145516	RefSeq	Mus musculus pleckstrin homology domain containing, family B (evectins) member 2 (Plekhb2), transcript variant 1, mRNA.	FALSE	226971	Mm.292751	Q9QZC7	chr1	GO:0008150	biological_process	GO:0005768 // GO:0016020 // GO:0005575 // GO:0055038	endosome // membrane // cellular_component // recycling endosome membrane	GO:0003674	molecular_function	---
17211788	6.01139	5.30831	1.13245	0.179446	0	main		ENSMUST00000082667	Gm25634	predicted gene, 25634	ENSMUST00000082667	ENSEMBL	ncrna:known chromosome:GRCm38:1:35761602:35761706:1 gene:ENSMUSG00000064601 gene_biotype:snRNA transcript_biotype:snRNA	FALSE	---	---	---	chr1	---	---	---	---	---	---	---
17211790	131.413	133.614	0.983526	-0.0239654	0	main		NM_015818	Hs6st1	heparan sulfate 6-O-sulfotransferase 1	NM_015818	RefSeq	Mus musculus heparan sulfate 6-O-sulfotransferase 1 (Hs6st1), mRNA.	FALSE	50785	Mm.213566	Q9QYK5	chr1	GO:0001525 // GO:0015012 // GO:0015015 // GO:0048286 // GO:0048666 // GO:0060716 // GO:0048666 // GO:0048666	angiogenesis // heparan sulfate proteoglycan biosynthetic process // heparan sulfate proteoglycan biosynthetic process, enzymatic modification // lung alveolus development // neuron development // labyrinthine layer blood vessel development // neuron development // neuron development	GO:0016020 // GO:0016021	membrane // integral component of membrane	GO:0001517 // GO:0001537 // GO:0004394 // GO:0008146 // GO:0016232 // GO:0016740 // GO:0017095 // GO:0018721 // GO:0018722 // GO:0018723 // GO:0018724 // GO:0018725 // GO:0018726 // GO:0018727 // GO:0019111 // GO:0034930 // GO:0050694 // GO:0050698 // GO:0051922 // GO:0080131	N-acetylglucosamine 6-O-sulfotransferase activity // N-acetylgalactosamine 4-O-sulfotransferase activity // heparan sulfate 2-O-sulfotransferase activity // sulfotransferase activity // HNK-1 sulfotransferase activity // transferase activity // heparan sulfate 6-O-sulfotransferase activity // trans-9R,10R-dihydrodiolphenanthrene sulfotransferase activity // 1-phenanthrol sulfotransferase activity…	---
17211795	54.9496	51.1071	1.07519	0.104586	0	main		NM_001172205	Arid5a	AT rich interactive domain 5A (MRF1-like)	NM_001172205	RefSeq	Mus musculus AT rich interactive domain 5A (MRF1-like) (Arid5a), transcript variant 1, mRNA.	FALSE	214855	Mm.34316	Q3U108	chr1	GO:0002062 // GO:0006351 // GO:0006355 // GO:0035066 // GO:0045944	chondrocyte differentiation // transcription, DNA-templated // regulation of transcription, DNA-templated // positive regulation of histone acetylation // positive regulation of transcription from RNA polymerase II promoter	GO:0005622 // GO:0005634 // GO:0005634 // GO:0005667 // GO:0005730 // GO:0005634 // GO:0005730	intracellular // nucleus // nucleus // transcription factor complex // nucleolus // nucleus // nucleolus	GO:0003677 // GO:0003682 // GO:0008134	DNA binding // chromatin binding // transcription factor binding	---
17211809	33.7587	30.6051	1.10304	0.141488	0	main		NM_001277076	Fer1l5	fer-1-like 5 (C. elegans)	NM_001277076	RefSeq	Mus musculus fer-1-like 5 (C. elegans) (Fer1l5), mRNA.	FALSE	100534273	---	P0DM40	chr1	GO:0008150	biological_process	GO:0005886 // GO:0016020 // GO:0016021 // GO:0005575	plasma membrane // membrane // integral component of membrane // cellular_component	GO:0003674	molecular_function	---
17211822	46.717	60.0387	0.778115	-0.361945	0	main		NM_033570	Cnnm4	cyclin M4	NM_033570	RefSeq	Mus musculus cyclin M4 (Cnnm4), mRNA.	FALSE	94220	Mm.422638	Q69ZF7	chr1	GO:0006810 // GO:0006811 // GO:0007601 // GO:0031214 // GO:0050896 // GO:0008150	transport // ion transport // visual perception // biomineral tissue development // response to stimulus // biological_process	GO:0005886 // GO:0016020 // GO:0016021 // GO:0005575	plasma membrane // membrane // integral component of membrane // cellular_component	GO:0030554 // GO:0003674	adenyl nucleotide binding // molecular_function	---
17211832	82.4433	105.256	0.783265	-0.352428	0	main		NM_001039551	Cnnm3	cyclin M3	NM_001039551	RefSeq	Mus musculus cyclin M3 (Cnnm3), transcript variant 2, mRNA.	FALSE	94218	Mm.256323	Q32NY4	chr1	GO:0006810 // GO:0006811 // GO:0008150	transport // ion transport // biological_process	GO:0005886 // GO:0016020 // GO:0016021 // GO:0005575	plasma membrane // membrane // integral component of membrane // cellular_component	GO:0030554 // GO:0003674	adenyl nucleotide binding // molecular_function	---
17211844	32.169	28.999	1.10931	0.149664	0	main		ENSMUST00000149224	D430040D24Rik	RIKEN cDNA D430040D24 gene	ENSMUST00000149224	ENSEMBL	havana:known chromosome:GRCm38:1:36558359:36565613:1 gene:ENSMUSG00000087589 gene_biotype:processed_transcript transcript_biotype:processed_transcript	FALSE	---	Mm.392372	---	chr1	---	---	---	---	---	---	---
17211848	7.44626	12.3487	0.602999	-0.729772	0	main		ENSMUST00000104746	Gm24133	predicted gene, 24133	ENSMUST00000104746	ENSEMBL	ncrna:known chromosome:GRCm38:1:36663965:36664039:1 gene:ENSMUSG00000077939 gene_biotype:miRNA transcript_biotype:miRNA	FALSE	---	---	---	chr1	---	---	---	---	---	---	---
17211850	31.1407	34.6439	0.898879	-0.153801	0	main		NM_009942	Cox5b	cytochrome c oxidase subunit Vb	NM_009942	RefSeq	Mus musculus cytochrome c oxidase subunit Vb (Cox5b), mRNA.	FALSE	12859	Mm.180182	P19536	chr1	GO:1902600	hydrogen ion transmembrane transport	GO:0005739 // GO:0005743 // GO:0005739 // GO:0005740 // GO:0005743 // GO:0016020	mitochondrion // mitochondrial inner membrane // mitochondrion // mitochondrial envelope // mitochondrial inner membrane // membrane	GO:0004129 // GO:0046872	cytochrome-c oxidase activity // metal ion binding	---
17211857	55.5602	55.3822	1.00321	0.00463021	0	main		NR_040290	4933424G06Rik	RIKEN cDNA 4933424G06 gene	NR_040290	RefSeq	Mus musculus RIKEN cDNA 4933424G06 gene (4933424G06Rik), long non-coding RNA.	FALSE	71166	Mm.157049	---	chr1	---	---	---	---	---	---	---
17211867	50.0105	54.9112	0.910753	-0.134868	0	main		NM_001289612	Zap70	zeta-chain (TCR) associated protein kinase	NM_001289612	RefSeq	Mus musculus zeta-chain (TCR) associated protein kinase (Zap70), transcript variant 2, mRNA.	FALSE	22637	Mm.8038	P43404	chr1	GO:0002376 // GO:0006468 // GO:0006468 // GO:0006955 // GO:0016310 // GO:0018108 // GO:0018108 // GO:0018108 // GO:0035556 // GO:0043366 // GO:0045059 // GO:0045059 // GO:0045060 // GO:0045061 // GO:0045582 // GO:0045582 // GO:0046638 // GO:0046638 // GO:0046641 // GO:0046777 // GO:0046777 // GO:0050850 // GO:0050852 // GO:0006468 // GO:0006955 // GO:0018108 // GO:0018108 // GO:0035556 // GO:0045…	immune system process // protein phosphorylation // protein phosphorylation // immune response // phosphorylation // peptidyl-tyrosine phosphorylation // peptidyl-tyrosine phosphorylation // peptidyl-tyrosine phosphorylation // intracellular signal transduction // beta selection // positive thymic T cell selection // positive thymic T cell selection // negative thymic T cell selection // thymic T…	GO:0001772 // GO:0005622 // GO:0005737 // GO:0005829 // GO:0005886 // GO:0005886 // GO:0005911 // GO:0016020 // GO:0042101 // GO:0045121 // GO:0005737 // GO:0005886 // GO:0042101 // GO:0042101	immunological synapse // intracellular // cytoplasm // cytosol // plasma membrane // plasma membrane // cell-cell junction // membrane // T cell receptor complex // membrane raft // cytoplasm // plasma membrane // T cell receptor complex // T cell receptor complex	GO:0000166 // GO:0001784 // GO:0004672 // GO:0004713 // GO:0004713 // GO:0004713 // GO:0004715 // GO:0005515 // GO:0005524 // GO:0016301 // GO:0016740 // GO:0016772 // GO:0004672 // GO:0004713 // GO:0005524	nucleotide binding // phosphotyrosine binding // protein kinase activity // protein tyrosine kinase activity // protein tyrosine kinase activity // protein tyrosine kinase activity // non-membrane spanning protein tyrosine kinase activity // protein binding // ATP binding // kinase activity // transferase activity // transferase activity, transferring phosphorus-containing groups // protein kinas…	---
17211883	6.9607	7.30375	0.953032	-0.0694042	0	main		ENSMUST00000177688	n-R5s210	nuclear encoded rRNA 5S 210	ENSMUST00000177688	ENSEMBL	ncrna:known chromosome:GRCm38:1:37005439:37005557:1 gene:ENSMUSG00000095944 gene_biotype:rRNA transcript_biotype:rRNA	FALSE	---	---	---	chr1	---	---	---	---	---	---	---
17211885	27.3179	25.7177	1.06222	0.0870865	0	main		XM_006496378	Vwa3b	von Willebrand factor A domain containing 3B	XM_006496378	RefSeq	PREDICTED: Mus musculus von Willebrand factor A domain containing 3B (Vwa3b), transcript variant X1, mRNA.	FALSE	70853	Mm.148848	I6L9D7	chr1	GO:0008150	biological_process	GO:0005575	cellular_component	GO:0003674	molecular_function	---
17211927	25.681	26.4884	0.969517	-0.0446621	0	main		NM_001282010	Cnga3	cyclic nucleotide gated channel alpha 3	NM_001282010	RefSeq	Mus musculus cyclic nucleotide gated channel alpha 3 (Cnga3), transcript variant 1, mRNA.	FALSE	12790	Mm.214224	Q9JJZ8	chr1	GO:0006810 // GO:0006811 // GO:0006812 // GO:0006812 // GO:0007601 // GO:0007603 // GO:0032026 // GO:0034220 // GO:0034220 // GO:0034765 // GO:0042391 // GO:0046549 // GO:0050896 // GO:0051591 // GO:0055085 // GO:0071805 // GO:0007603 // GO:0031960 // GO:0032026 // GO:0034220 // GO:0042391 // GO:0051591 // GO:0071805	transport // ion transport // cation transport // cation transport // visual perception // phototransduction, visible light // response to magnesium ion // ion transmembrane transport // ion transmembrane transport // regulation of ion transmembrane transport // regulation of membrane potential // retinal cone cell development // response to stimulus // response to cAMP // transmembrane transport…	GO:0001750 // GO:0001750 // GO:0005737 // GO:0005886 // GO:0005887 // GO:0016020 // GO:0016021 // GO:0030425 // GO:0042622 // GO:0043025 // GO:0043204 // GO:1902495 // GO:0001750 // GO:0005737 // GO:0005887 // GO:0030425 // GO:0042622 // GO:0043025 // GO:0043204	photoreceptor outer segment // photoreceptor outer segment // cytoplasm // plasma membrane // integral component of plasma membrane // membrane // integral component of membrane // dendrite // photoreceptor outer segment membrane // neuronal cell body // perikaryon // transmembrane transporter complex // photoreceptor outer segment // cytoplasm // integral component of plasma membrane // dendrite…	GO:0000166 // GO:0005216 // GO:0005221 // GO:0005222 // GO:0005223 // GO:0005249 // GO:0005515 // GO:0030553 // GO:0005222 // GO:0005223 // GO:0005249 // GO:0030553 // GO:0030553	nucleotide binding // ion channel activity // intracellular cyclic nucleotide activated cation channel activity // intracellular cAMP activated cation channel activity // intracellular cGMP activated cation channel activity // voltage-gated potassium channel activity // protein binding // cGMP binding // intracellular cAMP activated cation channel activity // intracellular cGMP activated cation c…	---
17211939	184.305	194.149	0.949298	-0.0750677	0	main		NM_001290797	Inpp4a	inositol polyphosphate-4-phosphatase, type I	NM_001290797	RefSeq	Mus musculus inositol polyphosphate-4-phosphatase, type I (Inpp4a), transcript variant 3, mRNA.	FALSE	269180	Mm.5294	Q9EPW0	chr1	GO:0006798 // GO:0016311 // GO:0036092 // GO:0016311 // GO:0036092	polyphosphate catabolic process // dephosphorylation // phosphatidylinositol-3-phosphate biosynthetic process // dephosphorylation // phosphatidylinositol-3-phosphate biosynthetic process	---	---	GO:0016316 // GO:0016787 // GO:0034597 // GO:0016316	phosphatidylinositol-3,4-bisphosphate 4-phosphatase activity // hydrolase activity // phosphatidylinositol-4,5-bisphosphate 4-phosphatase activity // phosphatidylinositol-3,4-bisphosphate 4-phosphatase activity	---
17211973	123.893	132.567	0.93457	-0.0976259	0	main		NM_026123	Unc50	unc-50 homolog (C. elegans)	NM_026123	RefSeq	Mus musculus unc-50 homolog (C. elegans) (Unc50), mRNA.	FALSE	67387	Mm.27404	Q9CQ61	chr1	GO:0006810 // GO:0007166 // GO:0015031 // GO:0007166	transport // cell surface receptor signaling pathway // protein transport // cell surface receptor signaling pathway	GO:0000139 // GO:0005634 // GO:0005637 // GO:0005794 // GO:0016020 // GO:0016021 // GO:0000139 // GO:0005637 // GO:0005794	Golgi membrane // nucleus // nuclear inner membrane // Golgi apparatus // membrane // integral component of membrane // Golgi membrane // nuclear inner membrane // Golgi apparatus	GO:0003723 // GO:0003723	RNA binding // RNA binding	---
17211984	17.6836	16.3988	1.07835	0.108823	0	main		XR_398628	LOC102637491	uncharacterized LOC102637491	XR_398628	RefSeq	PREDICTED: Mus musculus uncharacterized LOC102637491 (LOC102637491), transcript variant X1, ncRNA.	FALSE	102637491	---	---	chr1	---	---	---	---	---	---	---
17211987	43.9499	44.109	0.996394	-0.00521186	0	main		XM_006496175	Lipt1	lipoyltransferase 1	XM_006496175	RefSeq	PREDICTED: Mus musculus lipoyltransferase 1 (Lipt1), transcript variant X2, mRNA.	FALSE	623661	Mm.389100	Q8VCM4	chr1	GO:0006464 // GO:0009249 // GO:0008150	cellular protein modification process // protein lipoylation // biological_process	GO:0005739 // GO:0005739	mitochondrion // mitochondrion	GO:0003824 // GO:0004147 // GO:0004772 // GO:0008080 // GO:0008374 // GO:0008951 // GO:0016406 // GO:0016407 // GO:0016408 // GO:0016409 // GO:0016410 // GO:0016411 // GO:0016412 // GO:0016413 // GO:0016414 // GO:0016415 // GO:0016416 // GO:0016417 // GO:0016418 // GO:0016419 // GO:0016420 // GO:0016454 // GO:0016740 // GO:0016746 // GO:0016748 // GO:0016749 // GO:0016750 // GO:0016751 // GO:0016…	catalytic activity // dihydrolipoamide branched chain acyltransferase activity // sterol O-acyltransferase activity // N-acetyltransferase activity // O-acyltransferase activity // palmitoleoyl [acyl-carrier-protein]-dependent acyltransferase activity // carnitine O-acyltransferase activity // acetyltransferase activity // C-acyltransferase activity // palmitoyltransferase activity // N-acyltrans…	---
17211990	32.3053	33.3504	0.968664	-0.0459319	0	main		XM_006496176	Lipt1	lipoyltransferase 1	XM_006496176	RefSeq	PREDICTED: Mus musculus lipoyltransferase 1 (Lipt1), transcript variant X3, mRNA.	FALSE	623661	Mm.389100	Q8VCM4	chr1	GO:0006464 // GO:0009249 // GO:0008150	cellular protein modification process // protein lipoylation // biological_process	GO:0005739 // GO:0005739	mitochondrion // mitochondrion	GO:0003824 // GO:0004147 // GO:0004772 // GO:0008080 // GO:0008374 // GO:0008951 // GO:0016406 // GO:0016407 // GO:0016408 // GO:0016409 // GO:0016410 // GO:0016411 // GO:0016412 // GO:0016413 // GO:0016414 // GO:0016415 // GO:0016416 // GO:0016417 // GO:0016418 // GO:0016419 // GO:0016420 // GO:0016454 // GO:0016740 // GO:0016746 // GO:0016748 // GO:0016749 // GO:0016750 // GO:0016751 // GO:0016…	catalytic activity // dihydrolipoamide branched chain acyltransferase activity // sterol O-acyltransferase activity // N-acetyltransferase activity // O-acyltransferase activity // palmitoleoyl [acyl-carrier-protein]-dependent acyltransferase activity // carnitine O-acyltransferase activity // acetyltransferase activity // C-acyltransferase activity // palmitoyltransferase activity // N-acyltrans…	---
17211998	57.185	67.3546	0.849014	-0.236139	0	main		ENSMUST00000027256 // ENSMUST00000027256	Gm6238 // Mrpl30	predicted pseudogene 6238 // mitochondrial ribosomal protein L30	ENSMUST00000027256	ENSEMBL	ensembl_havana_transcript:known chromosome:GRCm38:1:37890477:37898535:1 gene:ENSMUSG00000026087 gene_biotype:protein_coding transcript_biotype:protein_coding	FALSE	621542	Mm.26614	Q9D7N6	chr1	GO:0008150	biological_process	GO:0005739 // GO:0005761 // GO:0005840 // GO:0030529 // GO:0005739	mitochondrion // mitochondrial ribosome // ribosome // ribonucleoprotein complex // mitochondrion	GO:0003674	molecular_function	---
17212009	16.0819	12.4645	1.29021	0.367609	0	main		XR_398630	LOC102643266	uncharacterized LOC102643266	XR_398630	RefSeq	PREDICTED: Mus musculus uncharacterized LOC102643266 (LOC102643266), ncRNA.	FALSE	102643266	---	---	chr1	---	---	---	---	---	---	---
17212016	20.9421	24.499	0.854815	-0.226316	0	main		ENSMUST00000158516	Gm23409	predicted gene, 23409	ENSMUST00000158516	ENSEMBL	ncrna:known chromosome:GRCm38:1:37973967:37974203:1 gene:ENSMUSG00000089141 gene_biotype:misc_RNA transcript_biotype:misc_RNA	FALSE	---	---	---	chr1	---	---	---	---	---	---	---
17212018	244.038	212.222	1.14992	0.201533	0	main		NM_198303	Eif5b	eukaryotic translation initiation factor 5B	NM_198303	RefSeq	Mus musculus eukaryotic translation initiation factor 5B (Eif5b), mRNA.	FALSE	226982	Mm.260943	Q05D44	chr1	GO:0006412 // GO:0006413 // GO:0006446 // GO:0006184 // GO:0006412 // GO:0006413	translation // translational initiation // regulation of translational initiation // GTP catabolic process // translation // translational initiation	GO:0005737 // GO:0005575	cytoplasm // cellular_component	GO:0000166 // GO:0003743 // GO:0003924 // GO:0005525 // GO:0044822 // GO:0003743	nucleotide binding // translation initiation factor activity // GTPase activity // GTP binding // poly(A) RNA binding // translation initiation factor activity	---
17212045	25.6193	33.8838	0.756092	-0.403366	0	main		XR_398633	Gm5099	predicted gene 5099	XR_398633	RefSeq	PREDICTED: Mus musculus predicted gene 5099 (Gm5099), misc_RNA.	FALSE	329123	Mm.207123	---	chr1	---	---	---	---	---	---	---
17212049	15.8062	19.311	0.818507	-0.288933	0	main		XR_398640	LOC102638318	uncharacterized LOC102638318	XR_398640	RefSeq	PREDICTED: Mus musculus uncharacterized LOC102638318 (LOC102638318), transcript variant X2, ncRNA.	FALSE	102638318	---	---	chr1	---	---	---	---	---	---	---
17212057	12.7175	13.3306	0.954007	-0.0679287	0	main		ENSMUST00000129696	Gm16151	predicted gene 16151	ENSMUST00000129696	ENSEMBL	havana:known chromosome:GRCm38:1:38307902:38311930:1 gene:ENSMUSG00000085280 gene_biotype:antisense transcript_biotype:antisense	FALSE	---	---	---	chr1	---	---	---	---	---	---	---
17212061	31.0864	29.7502	1.04492	0.063388	0	main		ENSMUST00000131663	Gm16152	predicted gene 16152	ENSMUST00000131663	ENSEMBL	havana:known chromosome:GRCm38:1:38388829:38390244:1 gene:ENSMUSG00000087131 gene_biotype:antisense transcript_biotype:antisense	FALSE	---	Mm.446929	---	chr1	---	---	---	---	---	---	---
17212069	27.5537	21.1686	1.30163	0.380323	0	main		NM_001011684	Nms	neuromedin S	NM_001011684	RefSeq	Mus musculus neuromedin S (Nms), mRNA.	FALSE	433292	Mm.333709	Q5H8A1	chr1	GO:0007218 // GO:0045475 // GO:0007218 // GO:0007218 // GO:0045475	neuropeptide signaling pathway // locomotor rhythm // neuropeptide signaling pathway // neuropeptide signaling pathway // locomotor rhythm	GO:0005576	extracellular region	GO:0001664 // GO:0001664	G-protein coupled receptor binding // G-protein coupled receptor binding	---
17212080	286.775	286.508	1.00093	0.00134585	0	main		NM_026850	Pdcl3	phosducin-like 3	NM_026850	RefSeq	Mus musculus phosducin-like 3 (Pdcl3), mRNA.	FALSE	68833	Mm.28121	Q8BVF2	chr1	GO:0001525 // GO:0001938 // GO:0006457 // GO:0006915 // GO:0045766 // GO:0050730 // GO:2000059	angiogenesis // positive regulation of endothelial cell proliferation // protein folding // apoptotic process // positive regulation of angiogenesis // regulation of peptidyl-tyrosine phosphorylation // negative regulation of protein ubiquitination involved in ubiquitin-dependent protein catabolic process	GO:0005737 // GO:0005737 // GO:0005737	cytoplasm // cytoplasm // cytoplasm	GO:0043184 // GO:0044183	vascular endothelial growth factor receptor 2 binding // protein binding involved in protein folding	---
17212087	121.974	124.701	0.97813	-0.0319017	0	main		NM_008719	Npas2	neuronal PAS domain protein 2	NM_008719	RefSeq	Mus musculus neuronal PAS domain protein 2 (Npas2), mRNA.	TRUE	18143	Mm.2380	P97460	chr1	GO:0006351 // GO:0006355 // GO:0007165 // GO:0032922 // GO:0042745 // GO:0042752 // GO:0045475 // GO:0045739 // GO:0045893 // GO:0045893 // GO:0045944 // GO:0048511 // GO:0051775 // GO:0060548 // GO:2001020 // GO:0006974 // GO:0007623 // GO:0045739 // GO:0051775 // GO:0051775 // GO:0060548 // GO:2001020 // GO:0045944	transcription, DNA-templated // regulation of transcription, DNA-templated // signal transduction // circadian regulation of gene expression // circadian sleep/wake cycle // regulation of circadian rhythm // locomotor rhythm // positive regulation of DNA repair // positive regulation of transcription, DNA-templated // positive regulation of transcription, DNA-templated // positive regulation of t…	GO:0005634 // GO:0005667 // GO:0005737 // GO:0005634 // GO:0005634 // GO:0005654 // GO:0005667 // GO:0005829	nucleus // transcription factor complex // cytoplasm // nucleus // nucleus // nucleoplasm // transcription factor complex // cytosol	GO:0003677 // GO:0003700 // GO:0004871 // GO:0005515 // GO:0046983 // GO:0051879 // GO:0001047 // GO:0003677 // GO:0003677 // GO:0003677 // GO:0046872 // GO:0051879	DNA binding // sequence-specific DNA binding transcription factor activity // signal transducer activity // protein binding // protein dimerization activity // Hsp90 protein binding // core promoter binding // DNA binding // DNA binding // DNA binding // metal ion binding // Hsp90 protein binding	---
17212114	119.013	108.106	1.10089	0.138672	0	main		NM_001252218	Rpl31	ribosomal protein L31	NM_001252218	RefSeq	Mus musculus ribosomal protein L31 (Rpl31), transcript variant 1, mRNA.	FALSE	114641	Mm.379302 // Mm.443000	P62900	chr1	GO:0006412	translation	GO:0005622 // GO:0005840 // GO:0022625 // GO:0030529 // GO:0070062 // GO:0022625	intracellular // ribosome // cytosolic large ribosomal subunit // ribonucleoprotein complex // extracellular vesicular exosome // cytosolic large ribosomal subunit	GO:0003735 // GO:0044822	structural constituent of ribosome // poly(A) RNA binding	---
17212121	47.6164	50.9586	0.934413	-0.0978683	0	main		ENSMUST00000083695	Gm24826	predicted gene, 24826	ENSMUST00000083695	ENSEMBL	ncrna:known chromosome:GRCm38:1:39519533:39519747:1 gene:ENSMUSG00000065629 gene_biotype:snoRNA transcript_biotype:snoRNA	FALSE	---	---	---	chr1	---	---	---	---	---	---	---
17212123	107.422	87.8533	1.22274	0.29012	0	main		NM_028043	Cnot11	CCR4-NOT transcription complex, subunit 11	NM_028043	RefSeq	Mus musculus CCR4-NOT transcription complex, subunit 11 (Cnot11), mRNA.	FALSE	52846	Mm.259421	Q9CWN7	chr1	GO:0006351 // GO:0006355 // GO:0006417 // GO:0031047 // GO:0008150	transcription, DNA-templated // regulation of transcription, DNA-templated // regulation of translation // gene silencing by RNA // biological_process	GO:0005634 // GO:0005737 // GO:0030014 // GO:0030014 // GO:0030014	nucleus // cytoplasm // CCR4-NOT complex // CCR4-NOT complex // CCR4-NOT complex	GO:0003674	molecular_function	---
17212135	49.4018	40.2112	1.22856	0.296968	0	main		ENSMUST00000181841	D930019O06Rik	RIKEN cDNA D930019O06	ENSMUST00000181841	ENSEMBL	ensembl_lincrna:known chromosome:GRCm38:1:39650176:39657390:1 gene:ENSMUSG00000097083 gene_biotype:lincRNA transcript_biotype:lincRNA	FALSE	---	Mm.467105 // Mm.487741	---	chr1	---	---	---	---	---	---	---
17212138	511.962	515	0.994103	-0.00853345	0	main		NM_001252200	Map4k4	mitogen-activated protein kinase kinase kinase kinase 4	NM_001252200	RefSeq	Mus musculus mitogen-activated protein kinase kinase kinase kinase 4 (Map4k4), transcript variant 1, mRNA.	FALSE	26921	Mm.491139	P97820	chr1	GO:0006468 // GO:0006468 // GO:0006950 // GO:0010977 // GO:0016310 // GO:0023014 // GO:0035556 // GO:0035556 // GO:0046328 // GO:0061179 // GO:0070571 // GO:0006468 // GO:0023014 // GO:0046328 // GO:0050790 // GO:0035556 // GO:0046328	protein phosphorylation // protein phosphorylation // response to stress // negative regulation of neuron projection development // phosphorylation // signal transduction by phosphorylation // intracellular signal transduction // intracellular signal transduction // regulation of JNK cascade // negative regulation of insulin secretion involved in cellular response to glucose stimulus // negative …	GO:0005622 // GO:0005737 // GO:0005737 // GO:0005737 // GO:0005737	intracellular // cytoplasm // cytoplasm // cytoplasm // cytoplasm	GO:0000166 // GO:0004672 // GO:0004674 // GO:0004674 // GO:0004702 // GO:0005083 // GO:0005524 // GO:0005524 // GO:0016301 // GO:0016740 // GO:0016772 // GO:0004674 // GO:0004702 // GO:0005524	nucleotide binding // protein kinase activity // protein serine/threonine kinase activity // protein serine/threonine kinase activity // receptor signaling protein serine/threonine kinase activity // small GTPase regulator activity // ATP binding // ATP binding // kinase activity // transferase activity // transferase activity, transferring phosphorus-containing groups // protein serine/threonine…	---
17212174	33.8986	29.4516	1.15099	0.202881	0	main		NM_010555	Il1r2	interleukin 1 receptor, type II	NM_010555	RefSeq	Mus musculus interleukin 1 receptor, type II (Il1r2), mRNA.	FALSE	16178	Mm.1349	P27931	chr1	GO:0019221	cytokine-mediated signaling pathway	GO:0005576 // GO:0005886 // GO:0016020 // GO:0016021	extracellular region // plasma membrane // membrane // integral component of membrane	GO:0004908 // GO:0004910	interleukin-1 receptor activity // interleukin-1, Type II, blocking receptor activity	---
17212185	1693.13	640.38	2.64394	1.40269	0	main	2Up	NM_001123382	Il1r1	interleukin 1 receptor, type I	NM_001123382	RefSeq	Mus musculus interleukin 1 receptor, type I (Il1r1), transcript variant 2, mRNA.	FALSE	16177	Mm.896	P13504	chr1	GO:0007165 // GO:0019221 // GO:0050727 // GO:0070498 // GO:0070555 // GO:0070498 // GO:0070555	signal transduction // cytokine-mediated signaling pathway // regulation of inflammatory response // interleukin-1-mediated signaling pathway // response to interleukin-1 // interleukin-1-mediated signaling pathway // response to interleukin-1	GO:0005576 // GO:0005615 // GO:0005634 // GO:0005886 // GO:0009986 // GO:0009986 // GO:0014069 // GO:0016020 // GO:0016021 // GO:0043234 // GO:0016020	extracellular region // extracellular space // nucleus // plasma membrane // cell surface // cell surface // postsynaptic density // membrane // integral component of membrane // protein complex // membrane	GO:0002020 // GO:0004871 // GO:0004908 // GO:0004908 // GO:0004909 // GO:0005161 // GO:0005515 // GO:0035255 // GO:0004908 // GO:0005161	protease binding // signal transducer activity // interleukin-1 receptor activity // interleukin-1 receptor activity // interleukin-1, Type I, activating receptor activity // platelet-derived growth factor receptor binding // protein binding // ionotropic glutamate receptor binding // interleukin-1 receptor activity // platelet-derived growth factor receptor binding	---
17212199	115.522	96.0636	1.20256	0.266111	0	main		NM_133193	Il1rl2	interleukin 1 receptor-like 2	NM_133193	RefSeq	Mus musculus interleukin 1 receptor-like 2 (Il1rl2), mRNA.	FALSE	107527	Mm.155583	Q9ERS7	chr1	GO:0007165 // GO:0019221 // GO:0032755 // GO:0045582 // GO:0050727 // GO:0019221 // GO:0070498	signal transduction // cytokine-mediated signaling pathway // positive regulation of interleukin-6 production // positive regulation of T cell differentiation // regulation of inflammatory response // cytokine-mediated signaling pathway // interleukin-1-mediated signaling pathway	GO:0016020 // GO:0016021 // GO:0005575	membrane // integral component of membrane // cellular_component	GO:0004896 // GO:0004908 // GO:0004909	cytokine receptor activity // interleukin-1 receptor activity // interleukin-1, Type I, activating receptor activity	---
17212211	68.6274	64.6798	1.06103	0.0854712	0	main		NM_001025602	Il1rl1	interleukin 1 receptor-like 1	NM_001025602	RefSeq	Mus musculus interleukin 1 receptor-like 1 (Il1rl1), transcript variant 1, mRNA.	FALSE	17082	Mm.289824	P14719	chr1	GO:0002826 // GO:0007165 // GO:0008285 // GO:0032689 // GO:0032754 // GO:0038172 // GO:0043032 // GO:0043124 // GO:0050729 // GO:0090197 // GO:0019221	negative regulation of T-helper 1 type immune response // signal transduction // negative regulation of cell proliferation // negative regulation of interferon-gamma production // positive regulation of interleukin-5 production // interleukin-33-mediated signaling pathway // positive regulation of macrophage activation // negative regulation of I-kappaB kinase/NF-kappaB signaling // positive regu…	GO:0005576 // GO:0005615 // GO:0005886 // GO:0009897 // GO:0009897 // GO:0009986 // GO:0016020 // GO:0016021 // GO:0031012 // GO:0016020	extracellular region // extracellular space // plasma membrane // external side of plasma membrane // external side of plasma membrane // cell surface // membrane // integral component of membrane // extracellular matrix // membrane	GO:0002113 // GO:0002114 // GO:0004908	interleukin-33 binding // interleukin-33 receptor activity // interleukin-1 receptor activity	---
17212229	32.7164	35.5771	0.919591	-0.120936	0	main		NM_001161842	Il18r1	interleukin 18 receptor 1	NM_001161842	RefSeq	Mus musculus interleukin 18 receptor 1 (Il18r1), transcript variant 2, mRNA.	FALSE	16182	Mm.253664	Q61098	chr1	GO:0007165 // GO:0030101 // GO:0032729 // GO:0035655 // GO:0042346 // GO:0045063	signal transduction // natural killer cell activation // positive regulation of interferon-gamma production // interleukin-18-mediated signaling pathway // positive regulation of NF-kappaB import into nucleus // T-helper 1 cell differentiation	GO:0016020 // GO:0016021	membrane // integral component of membrane	GO:0042008	interleukin-18 receptor activity	---
17212252	37.3192	28.4039	1.31388	0.39383	0	main		NM_010553	Il18rap	interleukin 18 receptor accessory protein	NM_010553	RefSeq	Mus musculus interleukin 18 receptor accessory protein (Il18rap), mRNA.	FALSE	16174	Mm.20466	Q9Z2B1	chr1	GO:0007165 // GO:0019221	signal transduction // cytokine-mediated signaling pathway	GO:0016020 // GO:0016021	membrane // integral component of membrane	GO:0004908	interleukin-1 receptor activity	---
17212269	24.3595	23.7739	1.02463	0.035106	0	main		NM_177084	Slc9a4	solute carrier family 9 (sodium/hydrogen exchanger), member 4	NM_177084	RefSeq	Mus musculus solute carrier family 9 (sodium/hydrogen exchanger), member 4 (Slc9a4), mRNA.	FALSE	110895	Mm.108602	Q8BUE1	chr1	GO:0001696 // GO:0002064 // GO:0006810 // GO:0006811 // GO:0006812 // GO:0006814 // GO:0006885 // GO:0055085 // GO:0035725 // GO:1902600	gastric acid secretion // epithelial cell development // transport // ion transport // cation transport // sodium ion transport // regulation of pH // transmembrane transport // sodium ion transmembrane transport // hydrogen ion transmembrane transport	GO:0005886 // GO:0016020 // GO:0016021 // GO:0016323 // GO:0016324	plasma membrane // membrane // integral component of membrane // basolateral plasma membrane // apical plasma membrane	GO:0015297 // GO:0015299 // GO:0015385	antiporter activity // solute:proton antiporter activity // sodium:proton antiporter activity	---
17212284	7.83412	6.94382	1.12822	0.174043	0	main		---	---	---	NONMMUT000713	NONCODE	Non-coding transcript identified by NONCODE	FALSE	---	---	---	chr1	---	---	---	---	---	---	---
17212286	22.8714	23.5784	0.970012	-0.0439249	0	main		NM_001033289	Slc9a2	solute carrier family 9 (sodium/hydrogen exchanger), member 2	NM_001033289	RefSeq	Mus musculus solute carrier family 9 (sodium/hydrogen exchanger), member 2 (Slc9a2), mRNA.	FALSE	226999	Mm.256414	Q3TM63	chr1	GO:0006810 // GO:0006811 // GO:0006814 // GO:0006885 // GO:0008104 // GO:0035725 // GO:0035725 // GO:1902600 // GO:0006812 // GO:0006814 // GO:0006885 // GO:0035725 // GO:0055085 // GO:1902600	transport // ion transport // sodium ion transport // regulation of pH // protein localization // sodium ion transmembrane transport // sodium ion transmembrane transport // hydrogen ion transmembrane transport // cation transport // sodium ion transport // regulation of pH // sodium ion transmembrane transport // transmembrane transport // hydrogen ion transmembrane transport	GO:0005903 // GO:0016020 // GO:0016021	brush border // membrane // integral component of membrane	GO:0015297 // GO:0015385 // GO:0015385 // GO:0015299 // GO:0015385	antiporter activity // sodium:proton antiporter activity // sodium:proton antiporter activity // solute:proton antiporter activity // sodium:proton antiporter activity	---
17212301	1052.8	1276.29	0.824887	-0.277732	0	main		NM_001081198	Tmem182	transmembrane protein 182	NM_001081198	RefSeq	Mus musculus transmembrane protein 182 (Tmem182), mRNA.	FALSE	381339	Mm.334678	B2RVY9	chr1	GO:0008150	biological_process	GO:0016020 // GO:0016021 // GO:0005575	membrane // integral component of membrane // cellular_component	GO:0003674	molecular_function	---
17212309	19.2607	19.6647	0.979455	-0.0299495	0	main		ENSMUST00000066196	Gm9915	predicted gene 9915	ENSMUST00000066196	ENSEMBL	ensembl:known chromosome:GRCm38:1:42229726:42231108:1 gene:ENSMUSG00000053640 gene_biotype:lincRNA transcript_biotype:lincRNA	FALSE	791306	Mm.491571	Q8C7Y0	chr1	---	---	---	---	---	---	---
17212313	43.5811	42.4067	1.02769	0.0394097	0	main		NM_008900	Pou3f3	POU domain, class 3, transcription factor 3	NM_008900	RefSeq	Mus musculus POU domain, class 3, transcription factor 3 (Pou3f3), mRNA.	FALSE	18993	Mm.489878	P31361	chr1	GO:0000122 // GO:0001822 // GO:0006351 // GO:0006355 // GO:0006366 // GO:0007275 // GO:0007399 // GO:0008284 // GO:0010628 // GO:0021799 // GO:0021869 // GO:0043066 // GO:0045892 // GO:0045893 // GO:0045893 // GO:0045944 // GO:0045944 // GO:0072218 // GO:0072227 // GO:0072233 // GO:0072236 // GO:0072240 // GO:0000122 // GO:0006366 // GO:0045893	negative regulation of transcription from RNA polymerase II promoter // kidney development // transcription, DNA-templated // regulation of transcription, DNA-templated // transcription from RNA polymerase II promoter // multicellular organismal development // nervous system development // positive regulation of cell proliferation // positive regulation of gene expression // cerebral cortex radia…	GO:0005634 // GO:0005634 // GO:0005634 // GO:0005634 // GO:0005634	nucleus // nucleus // nucleus // nucleus // nucleus	GO:0003677 // GO:0003700 // GO:0003705 // GO:0005515 // GO:0043565 // GO:0071837 // GO:0003677 // GO:0003700 // GO:0003705 // GO:0043565	DNA binding // sequence-specific DNA binding transcription factor activity // RNA polymerase II distal enhancer sequence-specific DNA binding transcription factor activity // protein binding // sequence-specific DNA binding // HMG box domain binding // DNA binding // sequence-specific DNA binding transcription factor activity // RNA polymerase II distal enhancer sequence-specific DNA binding tran…	---
17212316	15.4234	16.5468	0.932106	-0.101434	0	main		NR_027891	2900092D14Rik	RIKEN cDNA 2900092D14 gene	NR_027891	RefSeq	Mus musculus RIKEN cDNA 2900092D14 gene (2900092D14Rik), long non-coding RNA.	FALSE	73100	Mm.467885	P31361	chr1	---	---	---	---	---	---	---
17212318	148.502	173.211	0.857346	-0.222051	0	main		AK144656	Mrps9	mitochondrial ribosomal protein S9	AK144656	GenBank HTC	Mus musculus lung RCB-0558 LLC cDNA, RIKEN full-length enriched library, clone:G730020I03 product:hypothetical Ribosomal protein S9/Winged helix DNA-binding containing protein, full insert sequence.	FALSE	69527	Mm.252982	Q3UMV5	chr1	GO:0006412	translation	GO:0005730 // GO:0005739 // GO:0005739 // GO:0005840 // GO:0030529 // GO:0005739	nucleolus // mitochondrion // mitochondrion // ribosome // ribonucleoprotein complex // mitochondrion	GO:0003735 // GO:0044822	structural constituent of ribosome // poly(A) RNA binding	---
17212334	17.5101	16.0935	1.08803	0.121714	0	main		NM_053107	Gpr45	G protein-coupled receptor 45	NM_053107	RefSeq	Mus musculus G protein-coupled receptor 45 (Gpr45), mRNA.	FALSE	93690	Mm.444976	Q9EQQ4	chr1	GO:0007165 // GO:0007186 // GO:0007186	signal transduction // G-protein coupled receptor signaling pathway // G-protein coupled receptor signaling pathway	GO:0005886 // GO:0016020 // GO:0016021 // GO:0016021	plasma membrane // membrane // integral component of membrane // integral component of membrane	GO:0004871 // GO:0004930 // GO:0004930	signal transducer activity // G-protein coupled receptor activity // G-protein coupled receptor activity	---
17212341	4.50584	4.56503	0.987035	-0.0188263	0	main		ENSMUST00000158463	Gm24001	predicted gene, 24001	ENSMUST00000158463	ENSEMBL	ncrna:known chromosome:GRCm38:1:43036845:43036929:1 gene:ENSMUSG00000089088 gene_biotype:miRNA transcript_biotype:miRNA	FALSE	---	---	---	chr1	---	---	---	---	---	---	---
17212343	19.2532	23.3133	0.825847	-0.276054	0	main		ENSMUST00000039080	8430432A02Rik	RIKEN cDNA 8430432A02 gene	ENSMUST00000039080	ENSEMBL	ensembl_havana_transcript:known chromosome:GRCm38:1:43092588:43093835:1 gene:ENSMUSG00000041878 gene_biotype:antisense transcript_biotype:antisense	FALSE	---	---	Q9CRQ4	chr1	GO:0008150	biological_process	GO:0005575	cellular_component	GO:0003674	molecular_function	---
17212346	96.9084	105.064	0.922377	-0.116572	0	main		NM_133818	AI597479	expressed sequence AI597479	NM_133818	RefSeq	Mus musculus expressed sequence AI597479 (AI597479), mRNA.	FALSE	98404	Mm.28817	Q922M7	chr1	GO:0048598 // GO:0008150	embryonic morphogenesis // biological_process	GO:0072669 // GO:0072669 // GO:0072669	tRNA-splicing ligase complex // tRNA-splicing ligase complex // tRNA-splicing ligase complex	GO:0003674	molecular_function	---
17212353	2379.19	2146.65	1.10833	0.148389	0	main		XM_006543542	LOC102642233	60S ribosomal protein L29-like	XM_006543542	RefSeq	PREDICTED: Mus musculus 60S ribosomal protein L29-like (LOC102642233), mRNA.	FALSE	102642233	---	D3Z1N9	chr1	---	---	---	---	---	---	---
17212355	70.6561	73.7303	0.958305	-0.0614437	0	main		NM_010879	Nck2	non-catalytic region of tyrosine kinase adaptor protein 2	NM_010879	RefSeq	Mus musculus non-catalytic region of tyrosine kinase adaptor protein 2 (Nck2), mRNA.	FALSE	17974	Mm.389903	O55033	chr1	GO:0006417 // GO:0007015 // GO:0016477 // GO:0030032 // GO:0030838 // GO:0042102 // GO:0045944 // GO:0030838 // GO:0042102 // GO:0045944	regulation of translation // actin filament organization // cell migration // lamellipodium assembly // positive regulation of actin filament polymerization // positive regulation of T cell proliferation // positive regulation of transcription from RNA polymerase II promoter // positive regulation of actin filament polymerization // positive regulation of T cell proliferation // positive regulati…	GO:0005737 // GO:0005783 // GO:0012506	cytoplasm // endoplasmic reticulum // vesicle membrane	---	---	---
17212364	23.3897	26.3595	0.887338	-0.172445	0	main		NM_024283	1500015O10Rik	RIKEN cDNA 1500015O10 gene	NM_024283	RefSeq	Mus musculus RIKEN cDNA 1500015O10 gene (1500015O10Rik), mRNA.	FALSE	78896	Mm.50109	Q99LS0	chr1	GO:0008054 // GO:0070314 // GO:0090398	cyclin catabolic process // G1 to G0 transition // cellular senescence	GO:0005576 // GO:0005615 // GO:0031410 // GO:0030133	extracellular region // extracellular space // cytoplasmic vesicle // transport vesicle	GO:0003674	molecular_function	---
17212371	9.03665	8.90107	1.01523	0.0218083	0	main		ENSMUST00000158223	Gm26352	predicted gene, 26352	ENSMUST00000158223	ENSEMBL	ncrna:known chromosome:GRCm38:1:43902928:43903052:1 gene:ENSMUSG00000088848 gene_biotype:snoRNA transcript_biotype:snoRNA	FALSE	---	---	---	chr1	---	---	---	---	---	---	---
17212373	326.821	285.849	1.14334	0.193249	0	main		NM_009418	Tpp2	tripeptidyl peptidase II	NM_009418	RefSeq	Mus musculus tripeptidyl peptidase II (Tpp2), mRNA.	FALSE	22019	Mm.401675	Q64514	chr1	GO:0006508 // GO:0006508 // GO:0006508	proteolysis // proteolysis // proteolysis	GO:0005634 // GO:0005737	nucleus // cytoplasm	GO:0004177 // GO:0004252 // GO:0008233 // GO:0008236 // GO:0008240 // GO:0016787 // GO:0042277 // GO:0004252 // GO:0004252 // GO:0008240 // GO:0042277	aminopeptidase activity // serine-type endopeptidase activity // peptidase activity // serine-type peptidase activity // tripeptidyl-peptidase activity // hydrolase activity // peptide binding // serine-type endopeptidase activity // serine-type endopeptidase activity // tripeptidyl-peptidase activity // peptide binding	---
17212406	73.8367	79.0577	0.93396	-0.0985674	0	main		NM_144558	Bivm	basic, immunoglobulin-like variable motif containing	NM_144558	RefSeq	Mus musculus basic, immunoglobulin-like variable motif containing (Bivm), mRNA.	FALSE	246229	Mm.386883	Q8CBX9	chr1	GO:0008150	biological_process	GO:0005615 // GO:0005634 // GO:0005737	extracellular space // nucleus // cytoplasm	GO:0003674	molecular_function	---
17212423	121.531	120.157	1.01143	0.0164013	0	main		NM_011729	Ercc5	excision repair cross-complementing rodent repair deficiency, complementation group 5	NM_011729	RefSeq	Mus musculus excision repair cross-complementing rodent repair deficiency, complementation group 5 (Ercc5), mRNA.	FALSE	22592	Mm.2213	P35689	chr1	GO:0000737 // GO:0006281 // GO:0006283 // GO:0006289 // GO:0006295 // GO:0006974 // GO:0008340 // GO:0009411 // GO:0009411 // GO:0009650 // GO:0009650 // GO:0009650 // GO:0010225 // GO:0035264 // GO:0043066 // GO:0006281 // GO:0006289 // GO:0090305	DNA catabolic process, endonucleolytic // DNA repair // transcription-coupled nucleotide-excision repair // nucleotide-excision repair // nucleotide-excision repair, DNA incision, 3'-to lesion // cellular response to DNA damage stimulus // determination of adult lifespan // response to UV // response to UV // UV protection // UV protection // UV protection // response to UV-C // multicellular org…	GO:0005634 // GO:0005675 // GO:0016591 // GO:0045111 // GO:0005634	nucleus // holo TFIIH complex // DNA-directed RNA polymerase II, holoenzyme // intermediate filament cytoskeleton // nucleus	GO:0000405 // GO:0003677 // GO:0003690 // GO:0003697 // GO:0003824 // GO:0004518 // GO:0004519 // GO:0004520 // GO:0016787 // GO:0016788 // GO:0042578 // GO:0042803 // GO:0043765 // GO:0044824 // GO:0046872 // GO:0047485 // GO:0003697	bubble DNA binding // DNA binding // double-stranded DNA binding // single-stranded DNA binding // catalytic activity // nuclease activity // endonuclease activity // endodeoxyribonuclease activity // hydrolase activity // hydrolase activity, acting on ester bonds // phosphoric ester hydrolase activity // protein homodimerization activity // T/G mismatch-specific endonuclease activity // retrovir…	---
17212442	246.232	179.118	1.37469	0.459109	0	main		ENSMUST00000160854	Gulp1	GULP, engulfment adaptor PTB domain containing 1	ENSMUST00000160854	ENSEMBL	havana:known chromosome:GRCm38:1:44551693:44788874:1 gene:ENSMUSG00000056870 gene_biotype:protein_coding transcript_biotype:protein_coding	FALSE	70676	Mm.133132 // Mm.406005 // Mm.466048	Q8K2A1	chr1	GO:0006810 // GO:0006869 // GO:0006909 // GO:0006911 // GO:0006915 // GO:0006911 // GO:0006911	transport // lipid transport // phagocytosis // phagocytosis, engulfment // apoptotic process // phagocytosis, engulfment // phagocytosis, engulfment	GO:0005737	cytoplasm	GO:0005515 // GO:0003674	protein binding // molecular_function	---
17212461	988.613	1627.72	0.607362	-0.719373	0	main		NM_009930	Col3a1	collagen, type III, alpha 1	NM_009930	RefSeq	Mus musculus collagen, type III, alpha 1 (Col3a1), mRNA.	FALSE	12825	Mm.249555	P08121	chr1	GO:0001568 // GO:0007160 // GO:0007179 // GO:0007229 // GO:0007507 // GO:0009314 // GO:0018149 // GO:0021987 // GO:0030199 // GO:0030199 // GO:0034097 // GO:0035025 // GO:0042060 // GO:0043206 // GO:0043588 // GO:0048565 // GO:0050777 // GO:0071230 // GO:2001223 // GO:0001501 // GO:0007160 // GO:0007179 // GO:0007229 // GO:0007507 // GO:0007568 // GO:0009314 // GO:0009612 // GO:0018149 // GO:0032…	blood vessel development // cell-matrix adhesion // transforming growth factor beta receptor signaling pathway // integrin-mediated signaling pathway // heart development // response to radiation // peptide cross-linking // cerebral cortex development // collagen fibril organization // collagen fibril organization // response to cytokine // positive regulation of Rho protein signal transduction /…	GO:0005576 // GO:0005578 // GO:0005581 // GO:0005586 // GO:0005586 // GO:0005615 // GO:0031012 // GO:0031012 // GO:0005581 // GO:0005615 // GO:0031012	extracellular region // proteinaceous extracellular matrix // collagen trimer // collagen type III trimer // collagen type III trimer // extracellular space // extracellular matrix // extracellular matrix // collagen trimer // extracellular space // extracellular matrix	GO:0005178 // GO:0005201 // GO:0046332 // GO:0046872 // GO:0048407 // GO:0005201 // GO:0048407	integrin binding // extracellular matrix structural constituent // SMAD binding // metal ion binding // platelet-derived growth factor binding // extracellular matrix structural constituent // platelet-derived growth factor binding	---
17212514	58.6987	58.5629	1.00232	0.00334082	0	main		ENSMUST00000083321	Gm23974	predicted gene, 23974	ENSMUST00000083321	ENSEMBL	ncrna:known chromosome:GRCm38:1:45746895:45747025:1 gene:ENSMUSG00000065255 gene_biotype:snoRNA transcript_biotype:snoRNA	FALSE	---	---	---	chr1	---	---	---	---	---	---	---
17212516	26.177	19.7374	1.32627	0.407371	0	main		ENSMUST00000157139	Gm23984	predicted gene, 23984	ENSMUST00000157139	ENSEMBL	ncrna:known chromosome:GRCm38:1:45772962:45773164:1 gene:ENSMUSG00000087764 gene_biotype:misc_RNA transcript_biotype:misc_RNA	FALSE	---	---	---	chr1	---	---	---	---	---	---	---
17212518	207.388	161.888	1.28106	0.357335	0	main		NM_028599	Wdr75	WD repeat domain 75	NM_028599	RefSeq	Mus musculus WD repeat domain 75 (Wdr75), mRNA.	FALSE	73674	Mm.270376	D3Z504	chr1	GO:0008150	biological_process	GO:0005634 // GO:0005634	nucleus // nucleus	GO:0044822	poly(A) RNA binding	---
17212546	19.856	17.7392	1.11932	0.162629	0	main		ENSMUST00000085632	Rpl23a-ps1	ribosomal protein 23A, pseudogene 1	ENSMUST00000085632	ENSEMBL	ensembl_havana_transcript:known chromosome:GRCm38:1:45981548:45982012:1 gene:ENSMUSG00000070896 gene_biotype:pseudogene transcript_biotype:processed_pseudogene	FALSE	---	---	---	chr1	GO:0006412	translation	GO:0005622 // GO:0005840	intracellular // ribosome	GO:0000166 // GO:0003735	nucleotide binding // structural constituent of ribosome	---
17212548	38.448	41.856	0.918578	-0.122527	0	main		NM_001160386	Dnah7b	dynein, axonemal, heavy chain 7B	NM_001160386	RefSeq	Mus musculus dynein, axonemal, heavy chain 7B (Dnah7b), mRNA.	FALSE	227058	Mm.296880	L7N1Y0	chr1	GO:0003341 // GO:0006200 // GO:0007018 // GO:0008150 // GO:0008152	cilium movement // ATP catabolic process // microtubule-based movement // biological_process // metabolic process	GO:0005575 // GO:0005858 // GO:0030286	cellular_component // axonemal dynein complex // dynein complex	GO:0000166 // GO:0005524 // GO:0003674 // GO:0003777 // GO:0005509 // GO:0016887 // GO:0017111	nucleotide binding // ATP binding // molecular_function // microtubule motor activity // calcium ion binding // ATPase activity // nucleoside-triphosphatase activity	---
17212619	10.9108	10.7369	1.0162	0.0231847	0	main		XM_006496386	Dnah7c	dynein, axonemal, heavy chain 7C	XM_006496386	RefSeq	PREDICTED: Mus musculus dynein, axonemal, heavy chain 7C (Dnah7c), transcript variant X1, mRNA.	FALSE	100101919	Mm.383402	L7N1Y0	chr1	GO:0003341 // GO:0006200 // GO:0007018 // GO:0008150 // GO:0008152	cilium movement // ATP catabolic process // microtubule-based movement // biological_process // metabolic process	GO:0005575 // GO:0005858 // GO:0030286	cellular_component // axonemal dynein complex // dynein complex	GO:0000166 // GO:0003674 // GO:0003777 // GO:0005509 // GO:0005524 // GO:0016887 // GO:0017111	nucleotide binding // molecular_function // microtubule motor activity // calcium ion binding // ATP binding // ATPase activity // nucleoside-triphosphatase activity	---
17212686	9.21742	8.30557	1.10979	0.150284	0	main		ENSMUST00000175049	Gm22693	predicted gene, 22693	ENSMUST00000175049	ENSEMBL	ncrna:known chromosome:GRCm38:1:49095444:49095885:1 gene:ENSMUSG00000092790 gene_biotype:miRNA transcript_biotype:miRNA	FALSE	---	---	---	chr1	---	---	---	---	---	---	---
17212688	19.15	21.5556	0.888402	-0.170715	0	main		XR_399126	C230029F24Rik	RIKEN cDNA C230029F24 gene	XR_399126	RefSeq	PREDICTED: Mus musculus RIKEN cDNA C230029F24 gene (C230029F24Rik), misc_RNA.	FALSE	442837	Mm.337149	Q8BHV2	chr1	GO:0008150	biological_process	GO:0005575	cellular_component	GO:0003674	molecular_function	---
17212694	15.5112	13.9395	1.11275	0.154128	0	main		ENSMUST00000122582	Gm25843	predicted gene, 25843	ENSMUST00000122582	ENSEMBL	ncrna:known chromosome:GRCm38:1:50559762:50560075:1 gene:ENSMUSG00000084531 gene_biotype:misc_RNA transcript_biotype:misc_RNA	FALSE	---	---	---	chr1	---	---	---	---	---	---	---
17212696	58.1678	58.711	0.990749	-0.0134091	0	main		NM_019790	Tmeff2	transmembrane protein with EGF-like and two follistatin-like domains 2	NM_019790	RefSeq	Mus musculus transmembrane protein with EGF-like and two follistatin-like domains 2 (Tmeff2), mRNA.	FALSE	56363	Mm.245154	Q9QYM9	chr1	---	---	GO:0016020 // GO:0016021	membrane // integral component of membrane	---	---	---
17212719	1221.4	1534.11	0.796165	-0.32886	0	main		NM_138741	Sdpr	serum deprivation response	NM_138741	RefSeq	Mus musculus serum deprivation response (Sdpr), mRNA.	FALSE	20324	Mm.398690	Q63918	chr1	GO:0045944 // GO:0045944	positive regulation of transcription from RNA polymerase II promoter // positive regulation of transcription from RNA polymerase II promoter	GO:0005737 // GO:0005829 // GO:0016020 // GO:0005737 // GO:0005737 // GO:0005794 // GO:0005829 // GO:0005829 // GO:0005886 // GO:0005901	cytoplasm // cytosol // membrane // cytoplasm // cytoplasm // Golgi apparatus // cytosol // cytosol // plasma membrane // caveola	GO:0001786 // GO:0008289 // GO:0001786 // GO:0001786	phosphatidylserine binding // lipid binding // phosphatidylserine binding // phosphatidylserine binding	---
17212724	32.234	33.1183	0.973297	-0.0390481	0	main		NM_011487	Stat4	signal transducer and activator of transcription 4	NM_011487	RefSeq	Mus musculus signal transducer and activator of transcription 4 (Stat4), mRNA.	FALSE	20849	Mm.1550	P42228	chr1	GO:0006351 // GO:0006355 // GO:0006468 // GO:0007165 // GO:0008283 // GO:0019221 // GO:0045944 // GO:0071310	transcription, DNA-templated // regulation of transcription, DNA-templated // protein phosphorylation // signal transduction // cell proliferation // cytokine-mediated signaling pathway // positive regulation of transcription from RNA polymerase II promoter // cellular response to organic substance	GO:0005634 // GO:0005634 // GO:0005737 // GO:0005634	nucleus // nucleus // cytoplasm // nucleus	GO:0003677 // GO:0003700 // GO:0004871 // GO:0005509 // GO:0005515 // GO:0043565 // GO:0043565 // GO:0003677 // GO:0043565	DNA binding // sequence-specific DNA binding transcription factor activity // signal transducer activity // calcium ion binding // protein binding // sequence-specific DNA binding // sequence-specific DNA binding // DNA binding // sequence-specific DNA binding	---
17212750	316.654	394.57	0.802529	-0.317375	0	main		NM_001205313	Stat1	signal transducer and activator of transcription 1	NM_001205313	RefSeq	Mus musculus signal transducer and activator of transcription 1 (Stat1), transcript variant 1, mRNA.	FALSE	20846	Mm.277406	P42225	chr1	GO:0001937 // GO:0006351 // GO:0006355 // GO:0006366 // GO:0006919 // GO:0007165 // GO:0007259 // GO:0007584 // GO:0008015 // GO:0008284 // GO:0009612 // GO:0009617 // GO:0016525 // GO:0019221 // GO:0031663 // GO:0032496 // GO:0032869 // GO:0033209 // GO:0034097 // GO:0034240 // GO:0035458 // GO:0042493 // GO:0043124 // GO:0043330 // GO:0043434 // GO:0045893 // GO:0045944 // GO:0048661 // GO:0051…	negative regulation of endothelial cell proliferation // transcription, DNA-templated // regulation of transcription, DNA-templated // transcription from RNA polymerase II promoter // activation of cysteine-type endopeptidase activity involved in apoptotic process // signal transduction // JAK-STAT cascade // response to nutrient // blood circulation // positive regulation of cell proliferation /…	GO:0000790 // GO:0005634 // GO:0005634 // GO:0005737 // GO:0005737 // GO:0030424 // GO:0030425 // GO:0005634 // GO:0005737 // GO:0005829 // GO:0030424 // GO:0030425 // GO:0000790 // GO:0005730 // GO:0030424 // GO:0030425	nuclear chromatin // nucleus // nucleus // cytoplasm // cytoplasm // axon // dendrite // nucleus // cytoplasm // cytosol // axon // dendrite // nuclear chromatin // nucleolus // axon // dendrite	GO:0000978 // GO:0000979 // GO:0000983 // GO:0003677 // GO:0003690 // GO:0003700 // GO:0004871 // GO:0005164 // GO:0005509 // GO:0005515 // GO:0019899 // GO:0031730 // GO:0042802 // GO:0042803 // GO:0043565 // GO:0003677 // GO:0003700 // GO:0000978 // GO:0000979 // GO:0000983 // GO:0003690 // GO:0005164 // GO:0019899 // GO:0031730 // GO:0042802 // GO:0042803 // GO:0043565	RNA polymerase II core promoter proximal region sequence-specific DNA binding // RNA polymerase II core promoter sequence-specific DNA binding // RNA polymerase II core promoter sequence-specific DNA binding transcription factor activity // DNA binding // double-stranded DNA binding // sequence-specific DNA binding transcription factor activity // signal transducer activity // tumor necrosis fact…	---
17212778	38.1028	34.1723	1.11502	0.157069	0	main		NM_001142647	Tmem194b	transmembrane protein 194B	NM_001142647	RefSeq	Mus musculus transmembrane protein 194B (Tmem194b), transcript variant 1, mRNA.	FALSE	227094	Mm.83541	Q8CB65	chr1	GO:0008150	biological_process	GO:0016020 // GO:0016021 // GO:0005575	membrane // integral component of membrane // cellular_component	GO:0003674	molecular_function	---
17212792	419.131	416.184	1.00708	0.0101808	0	main		NM_146108	Hibch	3-hydroxyisobutyryl-Coenzyme A hydrolase	NM_146108	RefSeq	Mus musculus 3-hydroxyisobutyryl-Coenzyme A hydrolase (Hibch), mRNA.	FALSE	227095	Mm.222063	Q8QZS1	chr1	GO:0009083 // GO:0006574	branched-chain amino acid catabolic process // valine catabolic process	GO:0005739 // GO:0005739	mitochondrion // mitochondrion	GO:0003860 // GO:0016787 // GO:0003860	3-hydroxyisobutyryl-CoA hydrolase activity // hydrolase activity // 3-hydroxyisobutyryl-CoA hydrolase activity	---
17212813	10.9565	10.7289	1.02121	0.0302796	0	main		NM_010834	Mstn	myostatin	NM_010834	RefSeq	Mus musculus myostatin (Mstn), mRNA.	FALSE	17700	Mm.3514	O08689	chr1	GO:0007179 // GO:0014741 // GO:0040007 // GO:0045893 // GO:0048632 // GO:0071549 // GO:0009408 // GO:0009629 // GO:0014732 // GO:0014741 // GO:0014850 // GO:0022602 // GO:0033574 // GO:0043403 // GO:0043627 // GO:0045471 // GO:0045893 // GO:0048632 // GO:0051384 // GO:0051602	transforming growth factor beta receptor signaling pathway // negative regulation of muscle hypertrophy // growth // positive regulation of transcription, DNA-templated // negative regulation of skeletal muscle tissue growth // cellular response to dexamethasone stimulus // response to heat // response to gravity // skeletal muscle atrophy // negative regulation of muscle hypertrophy // response …	GO:0005576 // GO:0005615 // GO:0005737 // GO:0005615 // GO:0005737	extracellular region // extracellular space // cytoplasm // extracellular space // cytoplasm	GO:0005102 // GO:0005102 // GO:0005125 // GO:0005515 // GO:0008083 // GO:0008201 // GO:0042802 // GO:0005102 // GO:0042802	receptor binding // receptor binding // cytokine activity // protein binding // growth factor activity // heparin binding // identical protein binding // receptor binding // identical protein binding	---
17212819	7.36082	6.84784	1.07491	0.104218	0	main		ENSMUST00000158709	Gm24349	predicted gene, 24349	ENSMUST00000158709	ENSEMBL	ncrna:known chromosome:GRCm38:1:53100050:53100150:1 gene:ENSMUSG00000089334 gene_biotype:snoRNA transcript_biotype:snoRNA	FALSE	---	---	---	chr1	---	---	---	---	---	---	---
17212821	25.815	34.4582	0.749168	-0.416638	0	main		NM_145517	Ormdl1	ORM1-like 1 (S. cerevisiae)	NM_145517	RefSeq	Mus musculus ORM1-like 1 (S. cerevisiae) (Ormdl1), mRNA.	FALSE	227102	Mm.212846	Q921I0	chr1	GO:0006672 // GO:0006672 // GO:0006672	ceramide metabolic process // ceramide metabolic process // ceramide metabolic process	GO:0005783 // GO:0005789 // GO:0016020 // GO:0016021 // GO:0005789 // GO:0005789	endoplasmic reticulum // endoplasmic reticulum membrane // membrane // integral component of membrane // endoplasmic reticulum membrane // endoplasmic reticulum membrane	GO:0003674	molecular_function	---
17212828	77.1801	70.2826	1.09814	0.135062	0	main		NM_001285839	Osgepl1	O-sialoglycoprotein endopeptidase-like 1	NM_001285839	RefSeq	Mus musculus O-sialoglycoprotein endopeptidase-like 1 (Osgepl1), transcript variant 1, mRNA.	FALSE	72085	Mm.482256	Q6PEB4	chr1	GO:0008033 // GO:0070526	tRNA processing // threonylcarbamoyladenosine biosynthetic process	GO:0005739 // GO:0005739	mitochondrion // mitochondrion	GO:0016740 // GO:0016746 // GO:0046872 // GO:0016747	transferase activity // transferase activity, transferring acyl groups // metal ion binding // transferase activity, transferring acyl groups other than amino-acyl groups	---
17212840	16.0804	16.1844	0.993575	-0.00929971	0	main		XM_006496337	Ccdc150	coiled-coil domain containing 150	XM_006496337	RefSeq	PREDICTED: Mus musculus coiled-coil domain containing 150 (Ccdc150), transcript variant X8, mRNA.	FALSE	78016	Mm.67455	Q8CDI7	chr1	GO:0008150	biological_process	GO:0005575	cellular_component	GO:0003674	molecular_function	---
17212872	11.436	9.46253	1.20856	0.273286	0	main		ENSMUST00000158620	Gm24053	predicted gene, 24053	ENSMUST00000158620	ENSEMBL	ncrna:known chromosome:GRCm38:1:54769218:54769322:1 gene:ENSMUSG00000089245 gene_biotype:miRNA transcript_biotype:miRNA	FALSE	---	---	---	chr1	---	---	---	---	---	---	---
17212874	297.31	214.176	1.38816	0.473173	0	main		NM_001039710	Coq10b	coenzyme Q10 homolog B (S. cerevisiae)	NM_001039710	RefSeq	Mus musculus coenzyme Q10 homolog B (S. cerevisiae) (Coq10b), transcript variant 1, mRNA.	FALSE	67876	Mm.281019	Q3THF9	chr1	GO:0008150	biological_process	GO:0005739 // GO:0005743 // GO:0016020 // GO:0005739	mitochondrion // mitochondrial inner membrane // membrane // mitochondrion	GO:0003674	molecular_function	---
17212882	86.2277	105.196	0.81969	-0.286851	0	main		NM_008303	Hspe1	heat shock protein 1 (chaperonin 10)	NM_008303	RefSeq	Mus musculus heat shock protein 1 (chaperonin 10) (Hspe1), mRNA.	FALSE	15528	Mm.215667	Q64433	chr1	GO:0001649 // GO:0006457 // GO:0006950	osteoblast differentiation // protein folding // response to stress	GO:0005737 // GO:0005739 // GO:0005739 // GO:0005759 // GO:0016020 // GO:0070062 // GO:0005739 // GO:0005739 // GO:0005759	cytoplasm // mitochondrion // mitochondrion // mitochondrial matrix // membrane // extracellular vesicular exosome // mitochondrion // mitochondrion // mitochondrial matrix	GO:0005524 // GO:0044822 // GO:0051087 // GO:0051087	ATP binding // poly(A) RNA binding // chaperone binding // chaperone binding	---
17212888	218.144	183.721	1.18736	0.247761	0	main		ENSMUST00000027122	Mob4	MOB family member 4, phocein	ENSMUST00000027122	ENSEMBL	havana:novel chromosome:GRCm38:1:55131282:55152999:1 gene:ENSMUSG00000025979 gene_biotype:protein_coding transcript_biotype:protein_coding	FALSE	19070	Mm.291037 // Mm.466240	G8JL35	chr1	GO:0006810	transport	GO:0005737 // GO:0005794 // GO:0005829 // GO:0016020 // GO:0043025 // GO:0043197 // GO:0048471 // GO:0005737 // GO:0005737 // GO:0005794 // GO:0005794 // GO:0016020 // GO:0032580 // GO:0048471	cytoplasm // Golgi apparatus // cytosol // membrane // neuronal cell body // dendritic spine // perinuclear region of cytoplasm // cytoplasm // cytoplasm // Golgi apparatus // Golgi apparatus // membrane // Golgi cisterna membrane // perinuclear region of cytoplasm	GO:0019900 // GO:0046872 // GO:0019900 // GO:0019900	kinase binding // metal ion binding // kinase binding // kinase binding	---
17212900	21.2807	23.8124	0.89368	-0.162169	0	main		ENSMUST00000181563	Gm10561	predicted gene 10561	ENSMUST00000181563	ENSEMBL	havana:known chromosome:GRCm38:1:55226251:55235622:1 gene:ENSMUSG00000097649 gene_biotype:antisense transcript_biotype:antisense	FALSE	---	Mm.462511	Q3UY33	chr1	---	---	---	---	---	---	---
17212904	51.6137	44.538	1.15887	0.212716	0	main		NM_175439	Mars2	methionine-tRNA synthetase 2 (mitochondrial)	NM_175439	RefSeq	Mus musculus methionine-tRNA synthetase 2 (mitochondrial) (Mars2), mRNA.	FALSE	212679	Mm.19223	Q499X9	chr1	GO:0006412 // GO:0006418 // GO:0006431 // GO:0006431	translation // tRNA aminoacylation for protein translation // methionyl-tRNA aminoacylation // methionyl-tRNA aminoacylation	GO:0005737 // GO:0005739 // GO:0005759 // GO:0005739 // GO:0005759	cytoplasm // mitochondrion // mitochondrial matrix // mitochondrion // mitochondrial matrix	GO:0000166 // GO:0004812 // GO:0004825 // GO:0005524 // GO:0016874 // GO:0004825	nucleotide binding // aminoacyl-tRNA ligase activity // methionine-tRNA ligase activity // ATP binding // ligase activity // methionine-tRNA ligase activity	---
17212908	95.2707	67.1587	1.41859	0.504458	0	main		NM_001114663	Plcl1	phospholipase C-like 1	NM_001114663	RefSeq	Mus musculus phospholipase C-like 1 (Plcl1), mRNA.	FALSE	227120	Mm.194183	Q3USB7	chr1	GO:0006629 // GO:0007165 // GO:0007214 // GO:0032228 // GO:0032228 // GO:0033135 // GO:0035556 // GO:1900122 // GO:0032228	lipid metabolic process // signal transduction // gamma-aminobutyric acid signaling pathway // regulation of synaptic transmission, GABAergic // regulation of synaptic transmission, GABAergic // regulation of peptidyl-serine phosphorylation // intracellular signal transduction // positive regulation of receptor binding // regulation of synaptic transmission, GABAergic	GO:0005737 // GO:0005886	cytoplasm // plasma membrane	GO:0004435 // GO:0004871 // GO:0005509 // GO:0008081 // GO:0050811 // GO:0050811 // GO:0050811 // GO:0050811 // GO:0070679	phosphatidylinositol phospholipase C activity // signal transducer activity // calcium ion binding // phosphoric diester hydrolase activity // GABA receptor binding // GABA receptor binding // GABA receptor binding // GABA receptor binding // inositol 1,4,5 trisphosphate binding	---
17212916	15.8328	17.3562	0.912225	-0.132539	0	main		NR_045837	9130227L01Rik	RIKEN cDNA 9130227L01 gene	NR_045837	RefSeq	Mus musculus RIKEN cDNA 9130227L01 gene (9130227L01Rik), long non-coding RNA.	FALSE	329159	Mm.98697	---	chr1	---	---	---	---	---	---	---
17212923	21.4769	22.7205	0.945265	-0.0812089	0	main		NR_024325	9130024F11Rik	RIKEN cDNA 9130024F11 gene	NR_024325	RefSeq	Mus musculus RIKEN cDNA 9130024F11 gene (9130024F11Rik), transcript variant 1, long non-coding RNA.	FALSE	329160	Mm.419039	---	chr1	---	---	---	---	---	---	---
17212931	50.6584	76.1653	0.665111	-0.588333	0	main		NM_028546	1700066M21Rik	RIKEN cDNA 1700066M21 gene	NM_028546	RefSeq	Mus musculus RIKEN cDNA 1700066M21 gene (1700066M21Rik), mRNA.	FALSE	73467	Mm.263673	Q9D9H8	chr1	GO:0008150	biological_process	GO:0005576 // GO:0005575	extracellular region // cellular_component	GO:0003674	molecular_function	---
17212935	92.9174	96.1956	0.965922	-0.0500216	0	main		NM_001081181	9430016H08Rik	RIKEN cDNA 9430016H08 gene	NM_001081181	RefSeq	Mus musculus RIKEN cDNA 9430016H08 gene (9430016H08Rik), mRNA.	FALSE	68115	Mm.275428	Q8BHE8	chr1	GO:0008150	biological_process	GO:0005739 // GO:0005575	mitochondrion // cellular_component	GO:0003674	molecular_function	---
17212945	27.6631	33.9591	0.814602	-0.295833	0	main		ENSMUST00000157728	Gm24014	predicted gene, 24014	ENSMUST00000157728	ENSEMBL	ncrna:known chromosome:GRCm38:1:57467870:57468026:1 gene:ENSMUSG00000088353 gene_biotype:snRNA transcript_biotype:snRNA	FALSE	---	---	---	chr1	---	---	---	---	---	---	---
17212947	68.2433	75.2652	0.906704	-0.141296	0	main		NM_001164566	Spats2l	spermatogenesis associated, serine-rich 2-like	NM_001164566	RefSeq	Mus musculus spermatogenesis associated, serine-rich 2-like (Spats2l), transcript variant 2, mRNA.	FALSE	67198	Mm.159989	Q91WJ7	chr1	GO:0008150	biological_process	GO:0005634 // GO:0005730 // GO:0005737 // GO:0043234 // GO:0005634 // GO:0005730 // GO:0005737	nucleus // nucleolus // cytoplasm // protein complex // nucleus // nucleolus // cytoplasm	GO:0044822	poly(A) RNA binding	○
17212968	13.6003	13.3169	1.02128	0.0303748	0	main		---	---	---	NONMMUT001009	NONCODE	Non-coding transcript identified by NONCODE	FALSE	---	---	---	chr1	---	---	---	---	---	---	---
17212970	38.961	35.3405	1.10245	0.140708	0	main		NM_001177867	Sgol2	shugoshin-like 2 (S. pombe)	NM_001177867	RefSeq	Mus musculus shugoshin-like 2 (S. pombe) (Sgol2), transcript variant 2, mRNA.	FALSE	68549	Mm.32800	Q7TSY8	chr1	GO:0007049 // GO:0007059 // GO:0007126 // GO:0007140 // GO:0007143 // GO:0008104 // GO:0051301 // GO:0051754 // GO:2000711 // GO:0051754	cell cycle // chromosome segregation // meiotic nuclear division // male meiosis // female meiotic division // protein localization // cell division // meiotic sister chromatid cohesion, centromeric // positive regulation of maintenance of meiotic sister chromatid cohesion, centromeric // meiotic sister chromatid cohesion, centromeric	GO:0000775 // GO:0000775 // GO:0000776 // GO:0000779 // GO:0000780 // GO:0005634 // GO:0005694 // GO:0030892 // GO:0000775 // GO:0000776 // GO:0000777 // GO:0005634	chromosome, centromeric region // chromosome, centromeric region // kinetochore // condensed chromosome, centromeric region // condensed nuclear chromosome, centromeric region // nucleus // chromosome // mitotic cohesin complex // chromosome, centromeric region // kinetochore // condensed chromosome kinetochore // nucleus	GO:0005515	protein binding	---
17212982	569.821	567.429	1.00422	0.0060684	0	main		NM_009676	Aox1	aldehyde oxidase 1	NM_009676	RefSeq	Mus musculus aldehyde oxidase 1 (Aox1), mRNA.	FALSE	11761	Mm.26787	O54754	chr1	GO:0055114 // GO:0055114	oxidation-reduction process // oxidation-reduction process	GO:0005737 // GO:0070062	cytoplasm // extracellular vesicular exosome	GO:0003824 // GO:0004031 // GO:0004031 // GO:0005506 // GO:0008762 // GO:0009055 // GO:0016491 // GO:0016614 // GO:0043546 // GO:0046872 // GO:0050660 // GO:0051287 // GO:0051536 // GO:0051537 // GO:0004031 // GO:0009055	catalytic activity // aldehyde oxidase activity // aldehyde oxidase activity // iron ion binding // UDP-N-acetylmuramate dehydrogenase activity // electron carrier activity // oxidoreductase activity // oxidoreductase activity, acting on CH-OH group of donors // molybdopterin cofactor binding // metal ion binding // flavin adenine dinucleotide binding // NAD binding // iron-sulfur cluster binding…	---
17213021	51.345	88.7868	0.578296	-0.790121	0	main		NM_023617	Aox3	aldehyde oxidase 3	NM_023617	RefSeq	Mus musculus aldehyde oxidase 3 (Aox3), mRNA.	FALSE	71724	Mm.20108	G3X982	chr1	GO:0055114 // GO:0055114	oxidation-reduction process // oxidation-reduction process	GO:0005737 // GO:0005575	cytoplasm // cellular_component	GO:0003824 // GO:0004031 // GO:0005506 // GO:0008762 // GO:0009055 // GO:0009055 // GO:0016491 // GO:0016614 // GO:0030151 // GO:0046872 // GO:0050660 // GO:0051287 // GO:0051536 // GO:0051537 // GO:0004031 // GO:0009055 // GO:0009055	catalytic activity // aldehyde oxidase activity // iron ion binding // UDP-N-acetylmuramate dehydrogenase activity // electron carrier activity // electron carrier activity // oxidoreductase activity // oxidoreductase activity, acting on CH-OH group of donors // molybdenum ion binding // metal ion binding // flavin adenine dinucleotide binding // NAD binding // iron-sulfur cluster binding // 2 ir…	---
17213060	13.549	12.8925	1.05092	0.0716564	0	main		NM_023631	Aox4	aldehyde oxidase 4	NM_023631	RefSeq	Mus musculus aldehyde oxidase 4 (Aox4), mRNA.	FALSE	71872	Mm.244525	Q3TYQ9	chr1	GO:0055114 // GO:0055114	oxidation-reduction process // oxidation-reduction process	GO:0005737	cytoplasm	GO:0003824 // GO:0004031 // GO:0005506 // GO:0008762 // GO:0009055 // GO:0016491 // GO:0016614 // GO:0030151 // GO:0046872 // GO:0050660 // GO:0051287 // GO:0051536 // GO:0051537 // GO:0004031 // GO:0004031 // GO:0009055 // GO:0009055 // GO:0030151	catalytic activity // aldehyde oxidase activity // iron ion binding // UDP-N-acetylmuramate dehydrogenase activity // electron carrier activity // oxidoreductase activity // oxidoreductase activity, acting on CH-OH group of donors // molybdenum ion binding // metal ion binding // flavin adenine dinucleotide binding // NAD binding // iron-sulfur cluster binding // 2 iron, 2 sulfur cluster binding …	---
17213101	27.257	26.1099	1.04393	0.0620309	0	main		NM_001008419	Aox2	aldehyde oxidase 2	NM_001008419	RefSeq	Mus musculus aldehyde oxidase 2 (Aox2), mRNA.	FALSE	213043	Mm.414292	Q5SGK3	chr1	GO:0055114 // GO:0008150	oxidation-reduction process // biological_process	GO:0005737 // GO:0005575	cytoplasm // cellular_component	GO:0003824 // GO:0004031 // GO:0005506 // GO:0008762 // GO:0009055 // GO:0016491 // GO:0016614 // GO:0046872 // GO:0050660 // GO:0051287 // GO:0051536 // GO:0051537 // GO:0003674	catalytic activity // aldehyde oxidase activity // iron ion binding // UDP-N-acetylmuramate dehydrogenase activity // electron carrier activity // oxidoreductase activity // oxidoreductase activity, acting on CH-OH group of donors // metal ion binding // flavin adenine dinucleotide binding // NAD binding // iron-sulfur cluster binding // 2 iron, 2 sulfur cluster binding // molecular_function	---
17213139	787.672	644.652	1.22185	0.289073	0	main		NM_025824	Bzw1	basic leucine zipper and W2 domains 1	NM_025824	RefSeq	Mus musculus basic leucine zipper and W2 domains 1 (Bzw1), mRNA.	FALSE	66882	Mm.21848	Q9CQC6	chr1	GO:0006351 // GO:0006355 // GO:0008150	transcription, DNA-templated // regulation of transcription, DNA-templated // biological_process	GO:0005737 // GO:0005737	cytoplasm // cytoplasm	GO:0044822	poly(A) RNA binding	---
17213153	125.374	118.423	1.05869	0.0822864	0	main		NM_022988	Nif3l1	Ngg1 interacting factor 3-like 1 (S. pombe)	NM_022988	RefSeq	Mus musculus Ngg1 interacting factor 3-like 1 (S. pombe) (Nif3l1), mRNA.	FALSE	65102	Mm.340248	Q9EQ80	chr1	GO:0045893 // GO:0035998 // GO:0045893	positive regulation of transcription, DNA-templated // 7,8-dihydroneopterin 3'-triphosphate biosynthetic process // positive regulation of transcription, DNA-templated	GO:0005737 // GO:0005737 // GO:0005739 // GO:0005737	cytoplasm // cytoplasm // mitochondrion // cytoplasm	GO:0000166 // GO:0003934 // GO:0005525 // GO:0008134 // GO:0016787 // GO:0046872 // GO:0008134	nucleotide binding // GTP cyclohydrolase I activity // GTP binding // transcription factor binding // hydrolase activity // metal ion binding // transcription factor binding	---
17213166	40.3462	36.7649	1.09741	0.134101	0	main		ENSMUST00000129740	Gm15834	predicted gene 15834	ENSMUST00000129740	ENSEMBL	havana:known chromosome:GRCm38:1:58505152:58517530:1 gene:ENSMUSG00000085054 gene_biotype:lincRNA transcript_biotype:lincRNA	FALSE	100504455	Mm.382288 // Mm.483811	---	chr1	---	---	---	---	---	---	---
17213179	166.294	150.167	1.1074	0.147177	0	main		NM_025597	Ndufb3	NADH dehydrogenase (ubiquinone) 1 beta subcomplex 3	NM_025597	RefSeq	Mus musculus NADH dehydrogenase (ubiquinone) 1 beta subcomplex 3 (Ndufb3), mRNA.	FALSE	66495	Mm.2033	Q9CQZ6	chr1	GO:0006810 // GO:0022900 // GO:0055114 // GO:0008150	transport // electron transport chain // oxidation-reduction process // biological_process	GO:0005739 // GO:0005743 // GO:0005747 // GO:0016020 // GO:0016021 // GO:0070469 // GO:0005739 // GO:0005743 // GO:0005747	mitochondrion // mitochondrial inner membrane // mitochondrial respiratory chain complex I // membrane // integral component of membrane // respiratory chain // mitochondrion // mitochondrial inner membrane // mitochondrial respiratory chain complex I	GO:0003674	molecular_function	---
17213185	360.471	382.938	0.941329	-0.0872288	0	main		ENSMUST00000081455 // ENSMUST00000081455 // ENSMUST00000081455 // ENSMUST00000081455	Gm6917 // Gm6901 // Gm5792 // Cbx3	predicted gene 6917 // predicted gene 6901 // predicted pseudogene 5792 // chromobox 3	ENSMUST00000081455	ENSEMBL	havana:known chromosome:GRCm38:1:58646688:58647239:1 gene:ENSMUSG00000059647 gene_biotype:pseudogene transcript_biotype:processed_pseudogene	FALSE	628794	Mm.280968 // Mm.393602 // Mm.388614 // Mm.486954 // Mm.490361	Q9DCC5	chr1	GO:0045892 // GO:0045892 // GO:0006351 // GO:0006355 // GO:0016568 // GO:0048511	negative regulation of transcription, DNA-templated // negative regulation of transcription, DNA-templated // transcription, DNA-templated // regulation of transcription, DNA-templated // chromatin modification // rhythmic process	GO:0000785 // GO:0000785 // GO:0005634 // GO:0005634 // GO:0005719 // GO:0005720 // GO:0005720 // GO:0005819 // GO:0010369 // GO:0005634 // GO:0000779 // GO:0005635 // GO:0031618	chromatin // chromatin // nucleus // nucleus // nuclear euchromatin // nuclear heterochromatin // nuclear heterochromatin // spindle // chromocenter // nucleus // condensed chromosome, centromeric region // nuclear envelope // nuclear centromeric heterochromatin	GO:0005515 // GO:0019899 // GO:0019904 // GO:0042802 // GO:1990226 // GO:0000976	protein binding // enzyme binding // protein domain specific binding // identical protein binding // histone methyltransferase binding // transcription regulatory region sequence-specific DNA binding	---
17213189	36.93	40.1223	0.920436	-0.119611	0	main		NR_045007	Gm20257	caspase 8 pseudogene	NR_045007	RefSeq	Mus musculus predicted gene, 20257 (Gm20257), non-coding RNA.	FALSE	100504501	Mm.440933	---	chr1	---	---	---	---	---	---	---
17213192	358.157	361.93	0.989574	-0.0151202	0	main		NM_001289704	Cflar	CASP8 and FADD-like apoptosis regulator	NM_001289704	RefSeq	Mus musculus CASP8 and FADD-like apoptosis regulator (Cflar), transcript variant 3, mRNA.	FALSE	12633	Mm.336848	O35732	chr1	GO:0006508 // GO:0006915 // GO:0010952 // GO:0043066 // GO:0043066 // GO:0043085 // GO:0043154 // GO:0060544 // GO:0060546 // GO:1902042 // GO:2001237 // GO:2001237 // GO:0006508 // GO:0006915 // GO:0007519 // GO:0014732 // GO:0014842 // GO:0014866 // GO:0042981 // GO:0043403 // GO:0051092 // GO:1901740	proteolysis // apoptotic process // positive regulation of peptidase activity // negative regulation of apoptotic process // negative regulation of apoptotic process // positive regulation of catalytic activity // negative regulation of cysteine-type endopeptidase activity involved in apoptotic process // regulation of necroptotic process // negative regulation of necroptotic process // negative …	GO:0005737 // GO:0005737 // GO:0031264 // GO:0031265 // GO:0097342	cytoplasm // cytoplasm // death-inducing signaling complex // CD95 death-inducing signaling complex // ripoptosome	GO:0002020 // GO:0004197 // GO:0008047 // GO:0016504 // GO:0035877 // GO:0046982 // GO:0004197 // GO:0008234	protease binding // cysteine-type endopeptidase activity // enzyme activator activity // peptidase activator activity // death effector domain binding // protein heterodimerization activity // cysteine-type endopeptidase activity // cysteine-type peptidase activity	---
17213213	1300	1031.88	1.25984	0.333241	0	main		NM_001080126	Casp8	caspase 8	NM_001080126	RefSeq	Mus musculus caspase 8 (Casp8), transcript variant 2, mRNA.	FALSE	12370	Mm.336851	O89110	chr1	GO:0001525 // GO:0001841 // GO:0006508 // GO:0006508 // GO:0006915 // GO:0006915 // GO:0006919 // GO:0007507 // GO:0008625 // GO:0030225 // GO:0030225 // GO:0034612 // GO:0042981 // GO:0043123 // GO:0043124 // GO:0045471 // GO:0045651 // GO:0045862 // GO:0048738 // GO:0051291 // GO:0051603 // GO:0060546 // GO:0070243 // GO:0097190 // GO:0097190 // GO:0097191 // GO:0097191 // GO:0097191 // GO:0097…	angiogenesis // neural tube formation // proteolysis // proteolysis // apoptotic process // apoptotic process // activation of cysteine-type endopeptidase activity involved in apoptotic process // heart development // extrinsic apoptotic signaling pathway via death domain receptors // macrophage differentiation // macrophage differentiation // response to tumor necrosis factor // regulation of ap…	GO:0005634 // GO:0005634 // GO:0005737 // GO:0005737 // GO:0005739 // GO:0005739 // GO:0005815 // GO:0005829 // GO:0030690 // GO:0031264 // GO:0031265 // GO:0043005 // GO:0043234 // GO:0044297 // GO:0045121 // GO:0097342 // GO:0005634 // GO:0005737 // GO:0005813 // GO:0005829 // GO:0031264 // GO:0031265 // GO:0043005 // GO:0043234 // GO:0044297 // GO:0045121 // GO:0097342 // GO:0097342	nucleus // nucleus // cytoplasm // cytoplasm // mitochondrion // mitochondrion // microtubule organizing center // cytosol // Noc1p-Noc2p complex // death-inducing signaling complex // CD95 death-inducing signaling complex // neuron projection // protein complex // cell body // membrane raft // ripoptosome // nucleus // cytoplasm // centrosome // cytosol // death-inducing signaling complex // CD9…	GO:0002020 // GO:0004175 // GO:0004175 // GO:0004197 // GO:0004197 // GO:0004197 // GO:0005164 // GO:0005515 // GO:0008233 // GO:0008233 // GO:0008233 // GO:0008234 // GO:0016787 // GO:0031625 // GO:0035877 // GO:0046982 // GO:0097153 // GO:0097153 // GO:0097199 // GO:0002020 // GO:0004197 // GO:0005164 // GO:0008233 // GO:0031625 // GO:0035877 // GO:0097153	protease binding // endopeptidase activity // endopeptidase activity // cysteine-type endopeptidase activity // cysteine-type endopeptidase activity // cysteine-type endopeptidase activity // tumor necrosis factor receptor binding // protein binding // peptidase activity // peptidase activity // peptidase activity // cysteine-type peptidase activity // hydrolase activity // ubiquitin protein liga…	---
17213226	79.9179	86.6941	0.921838	-0.117415	0	main		ENSMUST00000114296	Stradb	STE20-related kinase adaptor beta	ENSMUST00000114296	ENSEMBL	havana:putative chromosome:GRCm38:1:58973522:58991512:1 gene:ENSMUSG00000026027 gene_biotype:protein_coding transcript_biotype:protein_coding	FALSE	227154	Mm.286006	Q8K4T3	chr1	GO:0000902 // GO:0006468 // GO:0006611 // GO:0007010 // GO:0007049 // GO:0007254 // GO:0032147 // GO:2001240 // GO:0006611 // GO:0032147 // GO:0006468 // GO:0006611 // GO:0032147	cell morphogenesis // protein phosphorylation // protein export from nucleus // cytoskeleton organization // cell cycle // JNK cascade // activation of protein kinase activity // negative regulation of extrinsic apoptotic signaling pathway in absence of ligand // protein export from nucleus // activation of protein kinase activity // protein phosphorylation // protein export from nucleus // activ…	GO:0005622 // GO:0005634 // GO:0005737 // GO:0005634 // GO:0005737 // GO:0005634 // GO:0005737 // GO:0005737	intracellular // nucleus // cytoplasm // nucleus // cytoplasm // nucleus // cytoplasm // cytoplasm	GO:0000166 // GO:0004672 // GO:0005524 // GO:0016772 // GO:0004672	nucleotide binding // protein kinase activity // ATP binding // transferase activity, transferring phosphorus-containing groups // protein kinase activity	---
17213244	5.14155	5.62948	0.913326	-0.130799	0	main		ENSMUST00000104428	Gm25502	predicted gene, 25502	ENSMUST00000104428	ENSEMBL	ncrna:known chromosome:GRCm38:1:59070988:59071118:1 gene:ENSMUSG00000077616 gene_biotype:snoRNA transcript_biotype:snoRNA	FALSE	---	---	---	chr1	---	---	---	---	---	---	---
17213246	36.3933	33.0282	1.10188	0.139971	0	main		NM_001033373	Cdk15	cyclin-dependent kinase 15	NM_001033373	RefSeq	Mus musculus cyclin-dependent kinase 15 (Cdk15), mRNA.	FALSE	271697	Mm.297713	Q3V3A1	chr1	GO:0006468 // GO:0016310 // GO:0051726	protein phosphorylation // phosphorylation // regulation of cell cycle	GO:0005575	cellular_component	GO:0000166 // GO:0004672 // GO:0004674 // GO:0004693 // GO:0005524 // GO:0016301 // GO:0016740 // GO:0016772 // GO:0046872	nucleotide binding // protein kinase activity // protein serine/threonine kinase activity // cyclin-dependent protein serine/threonine kinase activity // ATP binding // kinase activity // transferase activity // transferase activity, transferring phosphorus-containing groups // metal ion binding	---
17213265	61.6737	60.5695	1.01823	0.0260644	0	main		NM_008057	Fzd7	frizzled homolog 7 (Drosophila)	NM_008057	RefSeq	Mus musculus frizzled homolog 7 (Drosophila) (Fzd7), mRNA.	FALSE	14369	Mm.297906	Q61090	chr1	GO:0001944 // GO:0006355 // GO:0006357 // GO:0007165 // GO:0007166 // GO:0007186 // GO:0007199 // GO:0007223 // GO:0007275 // GO:0007409 // GO:0007420 // GO:0008406 // GO:0009790 // GO:0010812 // GO:0010812 // GO:0014834 // GO:0016055 // GO:0019827 // GO:0030855 // GO:0033077 // GO:0034446 // GO:0035412 // GO:0035567 // GO:0038031 // GO:0042327 // GO:0042666 // GO:0045893 // GO:0048103 // GO:0060…	vasculature development // regulation of transcription, DNA-templated // regulation of transcription from RNA polymerase II promoter // signal transduction // cell surface receptor signaling pathway // G-protein coupled receptor signaling pathway // G-protein coupled receptor signaling pathway coupled to cGMP nucleotide second messenger // Wnt signaling pathway, calcium modulating pathway // mult…	GO:0005737 // GO:0005886 // GO:0005886 // GO:0005886 // GO:0016020 // GO:0016021 // GO:0032589 // GO:0045177 // GO:0005737 // GO:0005886 // GO:0005886 // GO:0032589 // GO:0045177	cytoplasm // plasma membrane // plasma membrane // plasma membrane // membrane // integral component of membrane // neuron projection membrane // apical part of cell // cytoplasm // plasma membrane // plasma membrane // neuron projection membrane // apical part of cell	GO:0004871 // GO:0004888 // GO:0004930 // GO:0005109 // GO:0005515 // GO:0017147 // GO:0017147 // GO:0030165 // GO:0042813 // GO:0017147 // GO:0030165 // GO:0030165 // GO:0042813	signal transducer activity // transmembrane signaling receptor activity // G-protein coupled receptor activity // frizzled binding // protein binding // Wnt-protein binding // Wnt-protein binding // PDZ domain binding // Wnt-activated receptor activity // Wnt-protein binding // PDZ domain binding // PDZ domain binding // Wnt-activated receptor activity	---
17213270	31.3618	30.355	1.03317	0.0470714	0	main		NM_001013771	Gm973	predicted gene 973	NM_001013771	RefSeq	Mus musculus predicted gene 973 (Gm973), mRNA.	FALSE	381260	Mm.486706	E9Q295	chr1	GO:0008150	biological_process	GO:0005575	cellular_component	GO:0003674	molecular_function	---
17213293	18.7721	18.4125	1.01953	0.0279068	0	main		ENSMUST00000158651	Gm24545	predicted gene, 24545	ENSMUST00000158651	ENSEMBL	ncrna:known chromosome:GRCm38:1:59626580:59626664:1 gene:ENSMUSG00000089276 gene_biotype:misc_RNA transcript_biotype:misc_RNA	FALSE	---	---	---	chr1	---	---	---	---	---	---	---
17213295	295.104	172.828	1.7075	0.771887	0	main		NM_018868	Nop58	NOP58 ribonucleoprotein	NM_018868	RefSeq	Mus musculus NOP58 ribonucleoprotein (Nop58), mRNA.	FALSE	55989	Mm.220367	Q6DFW4	chr1	GO:0006608 // GO:0042254 // GO:0006608	snRNP protein import into nucleus // ribosome biogenesis // snRNP protein import into nucleus	GO:0005634 // GO:0005730 // GO:0005730 // GO:0005732 // GO:0005737 // GO:0015030 // GO:0030529 // GO:0070761 // GO:0005634 // GO:0005654 // GO:0005730 // GO:0005732 // GO:0005737 // GO:0015030 // GO:0070761	nucleus // nucleolus // nucleolus // small nucleolar ribonucleoprotein complex // cytoplasm // Cajal body // ribonucleoprotein complex // pre-snoRNP complex // nucleus // nucleoplasm // nucleolus // small nucleolar ribonucleoprotein complex // cytoplasm // Cajal body // pre-snoRNP complex	GO:0030515 // GO:0030519 // GO:0044822 // GO:0030515 // GO:0030519	snoRNA binding // snoRNP binding // poly(A) RNA binding // snoRNA binding // snoRNP binding	---
17213313	93.4605	95.7643	0.975942	-0.0351324	0	main		NR_028554	Snord70	small nucleolar RNA, C/D box 70	NR_028554	RefSeq	Mus musculus small nucleolar RNA, C/D box 70 (Snord70), small nucleolar RNA.	FALSE	100217459	---	---	chr1	---	---	---	---	---	---	---
17213315	37.5713	33.8018	1.11152	0.152531	0	main		ENSMUST00000104170	Gm26293	predicted gene, 26293	ENSMUST00000104170	ENSEMBL	ncrna:known chromosome:GRCm38:1:59692509:59692592:1 gene:ENSMUSG00000077358 gene_biotype:snoRNA transcript_biotype:snoRNA	FALSE	---	---	---	chr1	---	---	---	---	---	---	---
17213317	22.5984	24.3595	0.927701	-0.108268	0	main		ENSMUST00000158887	Gm26287	predicted gene, 26287	ENSMUST00000158887	ENSEMBL	ncrna:known chromosome:GRCm38:1:59704258:59704338:1 gene:ENSMUSG00000089512 gene_biotype:snoRNA transcript_biotype:snoRNA	FALSE	---	---	---	chr1	---	---	---	---	---	---	---
17213319	167.828	155.108	1.08201	0.113712	0	main		NR_028521	Snord11	small nucleolar RNA, C/D box 11	NR_028521	RefSeq	Mus musculus small nucleolar RNA, C/D box 11 (Snord11), small nucleolar RNA.	FALSE	100217421	---	---	chr1	---	---	---	---	---	---	---
17213321	1989.44	1957.79	1.01617	0.0231364	0	main		NM_007561	Bmpr2	bone morphogenetic protein receptor, type II (serine/threonine kinase)	NM_007561	RefSeq	Mus musculus bone morphogenetic protein receptor, type II (serine/threonine kinase) (Bmpr2), mRNA.	FALSE	12168	Mm.7106	O35607	chr1	GO:0001707 // GO:0001934 // GO:0001938 // GO:0001946 // GO:0001974 // GO:0003085 // GO:0006366 // GO:0006468 // GO:0007178 // GO:0009952 // GO:0009952 // GO:0010595 // GO:0010634 // GO:0010862 // GO:0014916 // GO:0014916 // GO:0016310 // GO:0030308 // GO:0030501 // GO:0030509 // GO:0030509 // GO:0030513 // GO:0042127 // GO:0045669 // GO:0045906 // GO:0048010 // GO:0048286 // GO:0048842 // GO:0060…	mesoderm formation // positive regulation of protein phosphorylation // positive regulation of endothelial cell proliferation // lymphangiogenesis // blood vessel remodeling // negative regulation of systemic arterial blood pressure // transcription from RNA polymerase II promoter // protein phosphorylation // transmembrane receptor protein serine/threonine kinase signaling pathway // anterior/po…	GO:0005615 // GO:0005737 // GO:0005886 // GO:0005887 // GO:0005901 // GO:0009925 // GO:0009986 // GO:0016020 // GO:0016021 // GO:0016324 // GO:0030425 // GO:0043025 // GO:0005737 // GO:0005886 // GO:0005887 // GO:0005901 // GO:0009925 // GO:0016324 // GO:0030425 // GO:0043025	extracellular space // cytoplasm // plasma membrane // integral component of plasma membrane // caveola // basal plasma membrane // cell surface // membrane // integral component of membrane // apical plasma membrane // dendrite // neuronal cell body // cytoplasm // plasma membrane // integral component of plasma membrane // caveola // basal plasma membrane // apical plasma membrane // dendrite /…	GO:0000166 // GO:0004672 // GO:0004674 // GO:0004675 // GO:0005024 // GO:0005515 // GO:0005524 // GO:0016301 // GO:0016740 // GO:0016772 // GO:0019838 // GO:0046872 // GO:0004675 // GO:0004702 // GO:0019838	nucleotide binding // protein kinase activity // protein serine/threonine kinase activity // transmembrane receptor protein serine/threonine kinase activity // transforming growth factor beta-activated receptor activity // protein binding // ATP binding // kinase activity // transferase activity // transferase activity, transferring phosphorus-containing groups // growth factor binding // metal i…	---
17213336	274.441	271.7	1.01009	0.0144809	0	main		NM_007561	Bmpr2	bone morphogenetic protein receptor, type II (serine/threonine kinase)	NM_007561	RefSeq	Mus musculus bone morphogenetic protein receptor, type II (serine/threonine kinase) (Bmpr2), mRNA.	FALSE	12168	Mm.7106	O35607	chr1	GO:0001707 // GO:0001934 // GO:0001938 // GO:0001946 // GO:0001974 // GO:0003085 // GO:0006366 // GO:0006468 // GO:0007178 // GO:0009952 // GO:0009952 // GO:0010595 // GO:0010634 // GO:0010862 // GO:0014916 // GO:0014916 // GO:0016310 // GO:0030308 // GO:0030501 // GO:0030509 // GO:0030509 // GO:0030513 // GO:0042127 // GO:0045669 // GO:0045906 // GO:0048010 // GO:0048286 // GO:0048842 // GO:0060…	mesoderm formation // positive regulation of protein phosphorylation // positive regulation of endothelial cell proliferation // lymphangiogenesis // blood vessel remodeling // negative regulation of systemic arterial blood pressure // transcription from RNA polymerase II promoter // protein phosphorylation // transmembrane receptor protein serine/threonine kinase signaling pathway // anterior/po…	GO:0005615 // GO:0005737 // GO:0005886 // GO:0005887 // GO:0005901 // GO:0009925 // GO:0009986 // GO:0016020 // GO:0016021 // GO:0016324 // GO:0030425 // GO:0043025 // GO:0005737 // GO:0005886 // GO:0005887 // GO:0005901 // GO:0009925 // GO:0016324 // GO:0030425 // GO:0043025	extracellular space // cytoplasm // plasma membrane // integral component of plasma membrane // caveola // basal plasma membrane // cell surface // membrane // integral component of membrane // apical plasma membrane // dendrite // neuronal cell body // cytoplasm // plasma membrane // integral component of plasma membrane // caveola // basal plasma membrane // apical plasma membrane // dendrite /…	GO:0000166 // GO:0004672 // GO:0004674 // GO:0004675 // GO:0005024 // GO:0005515 // GO:0005524 // GO:0016301 // GO:0016740 // GO:0016772 // GO:0019838 // GO:0046872 // GO:0004675 // GO:0004702 // GO:0019838	nucleotide binding // protein kinase activity // protein serine/threonine kinase activity // transmembrane receptor protein serine/threonine kinase activity // transforming growth factor beta-activated receptor activity // protein binding // ATP binding // kinase activity // transferase activity // transferase activity, transferring phosphorus-containing groups // growth factor binding // metal i…	---
17213338	342.891	334.55	1.02493	0.0355299	0	main		NM_001037725	Fam117b	family with sequence similarity 117, member B	NM_001037725	RefSeq	Mus musculus family with sequence similarity 117, member B (Fam117b), mRNA.	FALSE	72750	Mm.258250	Q3U3E2	chr1	GO:0008150	biological_process	GO:0005575	cellular_component	GO:0003674	molecular_function	---
17213349	73.852	71.7224	1.02969	0.042212	0	main		NM_001285463	Carf	calcium response factor	NM_001285463	RefSeq	Mus musculus calcium response factor (Carf), transcript variant 2, mRNA.	FALSE	241066	Mm.370325	Q8VHI4	chr1	GO:0006351 // GO:0006355 // GO:0035865 // GO:0061400 // GO:0071277 // GO:0006355 // GO:0035865 // GO:0035865 // GO:0045944 // GO:0045944 // GO:0061400 // GO:0061400 // GO:0071277 // GO:0071277	transcription, DNA-templated // regulation of transcription, DNA-templated // cellular response to potassium ion // positive regulation of transcription from RNA polymerase II promoter in response to calcium ion // cellular response to calcium ion // regulation of transcription, DNA-templated // cellular response to potassium ion // cellular response to potassium ion // positive regulation of tra…	GO:0005634 // GO:0005634 // GO:0005654 // GO:0005730 // GO:0005634	nucleus // nucleus // nucleoplasm // nucleolus // nucleus	GO:0003677 // GO:0003700 // GO:0003700 // GO:0005515 // GO:0000978 // GO:0001077 // GO:0001077 // GO:0003677 // GO:0003677 // GO:0003700	DNA binding // sequence-specific DNA binding transcription factor activity // sequence-specific DNA binding transcription factor activity // protein binding // RNA polymerase II core promoter proximal region sequence-specific DNA binding // RNA polymerase II core promoter proximal region sequence-specific DNA binding transcription factor activity involved in positive regulation of transcription /…	---
17213369	280.341	308.788	0.907873	-0.139437	0	main		NM_173444	Nbeal1	neurobeachin like 1	NM_173444	RefSeq	Mus musculus neurobeachin like 1 (Nbeal1), mRNA.	FALSE	269198	Mm.404295	E9PV03	chr1	GO:0008150	biological_process	GO:0005575	cellular_component	GO:0003674	molecular_function	---
17213428	267.248	267.423	0.999342	-0.000949797	0	main		NM_030013	Cyp20a1	cytochrome P450, family 20, subfamily a, polypeptide 1	NM_030013	RefSeq	Mus musculus cytochrome P450, family 20, subfamily a, polypeptide 1 (Cyp20a1), mRNA.	FALSE	77951	Mm.197640	Q8BKE6	chr1	GO:0055114	oxidation-reduction process	GO:0016020 // GO:0016021 // GO:0005575	membrane // integral component of membrane // cellular_component	GO:0004497 // GO:0005506 // GO:0016491 // GO:0016705 // GO:0018585 // GO:0018586 // GO:0018588 // GO:0018589 // GO:0018590 // GO:0018591 // GO:0018592 // GO:0018593 // GO:0018594 // GO:0018595 // GO:0018596 // GO:0018597 // GO:0018598 // GO:0018599 // GO:0018600 // GO:0020037 // GO:0034559 // GO:0034562 // GO:0034786 // GO:0034816 // GO:0034857 // GO:0034858 // GO:0034859 // GO:0034862 // GO:0034…	monooxygenase activity // iron ion binding // oxidoreductase activity // oxidoreductase activity, acting on paired donors, with incorporation or reduction of molecular oxygen // fluorene oxygenase activity // mono-butyltin dioxygenase activity // tri-n-butyltin dioxygenase activity // di-n-butyltin dioxygenase activity // methylsilanetriol hydroxylase activity // methyl tertiary butyl ether 3-mon…	---
17213446	200.393	162.053	1.23659	0.306367	0	main		NM_001198570	Abi2	abl-interactor 2	NM_001198570	RefSeq	Mus musculus abl-interactor 2 (Abi2), transcript variant 1, mRNA.	FALSE	329165	Mm.212066	P62484	chr1	GO:0006928 // GO:0007611 // GO:0008154 // GO:0016358 // GO:0016477 // GO:0016601 // GO:0018108 // GO:0043010 // GO:2000601 // GO:0006928 // GO:0018108 // GO:0018108	cellular component movement // learning or memory // actin polymerization or depolymerization // dendrite development // cell migration // Rac protein signal transduction // peptidyl-tyrosine phosphorylation // camera-type eye development // positive regulation of Arp2/3 complex-mediated actin nucleation // cellular component movement // peptidyl-tyrosine phosphorylation // peptidyl-tyrosine phos…	GO:0005737 // GO:0005829 // GO:0005856 // GO:0005913 // GO:0030027 // GO:0030175 // GO:0030425 // GO:0031209 // GO:0042995 // GO:0005829 // GO:0005829 // GO:0030027 // GO:0030175	cytoplasm // cytosol // cytoskeleton // cell-cell adherens junction // lamellipodium // filopodium // dendrite // SCAR complex // cell projection // cytosol // cytosol // lamellipodium // filopodium	GO:0017124 // GO:0031625 // GO:0032403 // GO:0048365 // GO:0070064 // GO:0017124 // GO:0031625 // GO:0070064	SH3 domain binding // ubiquitin protein ligase binding // protein complex binding // Rac GTPase binding // proline-rich region binding // SH3 domain binding // ubiquitin protein ligase binding // proline-rich region binding	---
17213462	35.9466	32.4628	1.10732	0.147068	0	main		NM_007642	Cd28	CD28 antigen	NM_007642	RefSeq	Mus musculus CD28 antigen (Cd28), mRNA.	FALSE	12487	Mm.255003	P31041	chr1	GO:0002863 // GO:0006955 // GO:0009967 // GO:0031295 // GO:0031295 // GO:0031295 // GO:0031295 // GO:0042102 // GO:0042102 // GO:0042102 // GO:0042110 // GO:0045060 // GO:0045066 // GO:0045086 // GO:0045086 // GO:0045840 // GO:0045944 // GO:0046641 // GO:0046641 // GO:0048304 // GO:0050852 // GO:0097190 // GO:0014068 // GO:0042102 // GO:0045066 // GO:0045086 // GO:0045840 // GO:0051897	positive regulation of inflammatory response to antigenic stimulus // immune response // positive regulation of signal transduction // T cell costimulation // T cell costimulation // T cell costimulation // T cell costimulation // positive regulation of T cell proliferation // positive regulation of T cell proliferation // positive regulation of T cell proliferation // T cell activation // negati…	GO:0001772 // GO:0005886 // GO:0009897 // GO:0009897 // GO:0009897 // GO:0016020 // GO:0016021 // GO:0045121 // GO:0005886 // GO:0009897	immunological synapse // plasma membrane // external side of plasma membrane // external side of plasma membrane // external side of plasma membrane // membrane // integral component of membrane // membrane raft // plasma membrane // external side of plasma membrane	GO:0002020 // GO:0005070 // GO:0042803 // GO:0002020 // GO:0005070	protease binding // SH3/SH2 adaptor activity // protein homodimerization activity // protease binding // SH3/SH2 adaptor activity	---
17213473	19.8813	15.9029	1.25016	0.322116	0	main		XR_373437	2310016D23Rik	RIKEN cDNA 2310016D23 gene	XR_373437	RefSeq	PREDICTED: Mus musculus RIKEN cDNA 2310016D23 gene (2310016D23Rik), ncRNA.	FALSE	76443	---	---	chr1	---	---	---	---	---	---	---
17213478	19.8986	18.2592	1.08978	0.124042	0	main		NM_001281976	Ctla4	cytotoxic T-lymphocyte-associated protein 4	NM_001281976	RefSeq	Mus musculus cytotoxic T-lymphocyte-associated protein 4 (Ctla4), transcript variant 2, mRNA.	FALSE	12477	Mm.390	P09793	chr1	GO:0002376 // GO:0006955 // GO:0006974 // GO:0030889 // GO:0042130 // GO:0043065 // GO:0045590 // GO:0050777 // GO:0050853 // GO:0006974 // GO:0030889 // GO:0042130 // GO:0043065 // GO:0045590 // GO:0050777 // GO:0050853	immune system process // immune response // cellular response to DNA damage stimulus // negative regulation of B cell proliferation // negative regulation of T cell proliferation // positive regulation of apoptotic process // negative regulation of regulatory T cell differentiation // negative regulation of immune response // B cell receptor signaling pathway // cellular response to DNA damage st…	GO:0005794 // GO:0005886 // GO:0009897 // GO:0009897 // GO:0016020 // GO:0016021 // GO:0045334 // GO:0048471 // GO:0005794 // GO:0009897 // GO:0045334 // GO:0048471	Golgi apparatus // plasma membrane // external side of plasma membrane // external side of plasma membrane // membrane // integral component of membrane // clathrin-coated endocytic vesicle // perinuclear region of cytoplasm // Golgi apparatus // external side of plasma membrane // clathrin-coated endocytic vesicle // perinuclear region of cytoplasm	---	---	---
17213490	51.8354	41.7071	1.24284	0.313643	0	main		NM_017480	Icos	inducible T cell co-stimulator	NM_017480	RefSeq	Mus musculus inducible T cell co-stimulator (Icos), mRNA.	FALSE	54167	Mm.42044	Q9WVS0	chr1	GO:0002517 // GO:0016337 // GO:0031295 // GO:0002517 // GO:0016337 // GO:0031295	T cell tolerance induction // single organismal cell-cell adhesion // T cell costimulation // T cell tolerance induction // single organismal cell-cell adhesion // T cell costimulation	GO:0005887 // GO:0009897 // GO:0016020 // GO:0016021	integral component of plasma membrane // external side of plasma membrane // membrane // integral component of membrane	GO:0005515	protein binding	---
17213499	8.35191	7.98297	1.04622	0.0651804	0	main		XR_399352	LOC102638129	uncharacterized LOC102638129	XR_399352	RefSeq	PREDICTED: Mus musculus uncharacterized LOC102638129 (LOC102638129), ncRNA.	FALSE	102638129	---	---	chr1	---	---	---	---	---	---	---
17213503	83.9893	81.63	1.0289	0.0411061	0	main		NR_040483	9530026F06Rik	RIKEN cDNA 9530026F06 gene	NR_040483	RefSeq	Mus musculus RIKEN cDNA 9530026F06 gene (9530026F06Rik), long non-coding RNA.	FALSE	77341	Mm.402964	---	chr1	---	---	---	---	---	---	---
17213509	10.0744	9.46524	1.06436	0.0899801	0	main		ENSMUST00000141758	Gm11588	predicted gene 11588	ENSMUST00000141758	ENSEMBL	havana:known chromosome:GRCm38:1:61440101:61469475:1 gene:ENSMUSG00000086408 gene_biotype:lincRNA transcript_biotype:lincRNA	FALSE	---	Mm.421618	---	chr1	---	---	---	---	---	---	---
17213513	19.3707	14.4266	1.34271	0.425143	0	main		ENSMUST00000158921	Gm25839	predicted gene, 25839	ENSMUST00000158921	ENSEMBL	ncrna:known chromosome:GRCm38:1:61470441:61470543:1 gene:ENSMUSG00000089546 gene_biotype:snRNA transcript_biotype:snRNA	FALSE	---	---	---	chr1	---	---	---	---	---	---	---
17213515	101.833	105.353	0.966588	-0.0490277	0	main		NM_001081050	Pard3b	par-3 family cell polarity regulator beta	NM_001081050	RefSeq	Mus musculus par-3 family cell polarity regulator beta (Pard3b), mRNA.	FALSE	72823	Mm.35153	Q9CSB4	chr1	GO:0007049 // GO:0051301 // GO:0008150	cell cycle // cell division // biological_process	GO:0005923 // GO:0016020 // GO:0030054 // GO:0005575 // GO:0012505	tight junction // membrane // cell junction // cellular_component // endomembrane system	GO:0003674	molecular_function	---
17213548	309.356	290.142	1.06622	0.0925065	0	main		NM_001077403	Nrp2	neuropilin 2	NM_001077403	RefSeq	Mus musculus neuropilin 2 (Nrp2), transcript variant 1, mRNA.	FALSE	18187	Mm.266341	O35375	chr1	GO:0001525 // GO:0001755 // GO:0001764 // GO:0007155 // GO:0007275 // GO:0007399 // GO:0007411 // GO:0007507 // GO:0021675 // GO:0021828 // GO:0030154 // GO:0038084 // GO:0048846 // GO:0050919 // GO:0050919 // GO:0061549 // GO:0071526 // GO:0097490 // GO:0097491 // GO:1902285 // GO:0007411 // GO:0021612 // GO:0021649 // GO:0061550 // GO:0061551 // GO:0097374 // GO:1901166 // GO:0071526 // GO:0021…	angiogenesis // neural crest cell migration // neuron migration // cell adhesion // multicellular organismal development // nervous system development // axon guidance // heart development // nerve development // gonadotrophin-releasing hormone neuronal migration to the hypothalamus // cell differentiation // vascular endothelial growth factor signaling pathway // axon extension involved in axon …	GO:0005886 // GO:0016020 // GO:0016021 // GO:0030424 // GO:0005886	plasma membrane // membrane // integral component of membrane // axon // plasma membrane	GO:0005021 // GO:0005515 // GO:0008201 // GO:0017154 // GO:0046872 // GO:0017154	vascular endothelial growth factor-activated receptor activity // protein binding // heparin binding // semaphorin receptor activity // metal ion binding // semaphorin receptor activity	---
17213570	35.6905	28.9518	1.23276	0.301887	0	main		ENSMUST00000158328	Gm24942	predicted gene, 24942	ENSMUST00000158328	ENSEMBL	ncrna:known chromosome:GRCm38:1:63032706:63032819:1 gene:ENSMUSG00000088953 gene_biotype:snoRNA transcript_biotype:snoRNA	FALSE	---	---	---	chr1	---	---	---	---	---	---	---
17213572	30.0635	39.4358	0.762342	-0.391489	0	main		NR_045914	Ino80dos	INO80 complex subunit D, opposite strand	NR_045914	RefSeq	Mus musculus INO80 complex subunit D, opposite strand (Ino80dos), transcript variant 1, long non-coding RNA.	FALSE	100380944	Mm.392955	---	chr1	---	---	---	---	---	---	---
17213580	503.981	557.342	0.904258	-0.145194	0	main		NM_018796	Eef1b2	eukaryotic translation elongation factor 1 beta 2	NM_018796	RefSeq	Mus musculus eukaryotic translation elongation factor 1 beta 2 (Eef1b2), mRNA.	FALSE	55949	Mm.2718	O70251	chr1	GO:0006412 // GO:0006414 // GO:0006412 // GO:0006414	translation // translational elongation // translation // translational elongation	GO:0005853 // GO:0005853	eukaryotic translation elongation factor 1 complex // eukaryotic translation elongation factor 1 complex	GO:0003746 // GO:0005515 // GO:0003746	translation elongation factor activity // protein binding // translation elongation factor activity	---
17213591	121.298	130.34	0.930631	-0.10372	0	main		ENSMUST00000082678	Gm26457	predicted gene, 26457	ENSMUST00000082678	ENSEMBL	ncrna:known chromosome:GRCm38:1:63178677:63178754:1 gene:ENSMUSG00000064612 gene_biotype:snoRNA transcript_biotype:snoRNA	FALSE	---	---	---	chr1	---	---	---	---	---	---	---
17213593	254.329	237.744	1.06976	0.0972923	0	main		NR_028558	Snora41	small nucleolar RNA, H/ACA box 41	NR_028558	RefSeq	Mus musculus small nucleolar RNA, H/ACA box 41 (Snora41), small nucleolar RNA.	FALSE	100217464	Mm.484706	---	chr1	---	---	---	---	---	---	---
17213595	27.9405	30.6612	0.911264	-0.134059	0	main		NM_001285936	Zdbf2	zinc finger, DBF-type containing 2	NM_001285936	RefSeq	Mus musculus zinc finger, DBF-type containing 2 (Zdbf2), transcript variant 3, mRNA.	FALSE	73884	Mm.86986	Q5SS00	chr1	GO:0008150	biological_process	GO:0005575	cellular_component	GO:0003674	molecular_function	---
17213598	42.2134	43.8901	0.961798	-0.0561945	0	main		NM_001267872	Zdbf2	zinc finger, DBF-type containing 2	NM_001267872	RefSeq	Mus musculus zinc finger, DBF-type containing 2 (Zdbf2), transcript variant 2, mRNA.	FALSE	73884	Mm.86986	Q5SS00	chr1	GO:0008150	biological_process	GO:0005575	cellular_component	GO:0003674	molecular_function	---
17213608	109.026	119.917	0.909173	-0.137373	0	main		NM_001177600	Adam23	a disintegrin and metallopeptidase domain 23	NM_001177600	RefSeq	Mus musculus a disintegrin and metallopeptidase domain 23 (Adam23), transcript variant 1, mRNA.	FALSE	23792	Mm.124892	Q9R1V7	chr1	GO:0006508 // GO:0007155	proteolysis // cell adhesion	GO:0005576 // GO:0005886 // GO:0016020 // GO:0016021	extracellular region // plasma membrane // membrane // integral component of membrane	GO:0004222 // GO:0005515 // GO:0008237 // GO:0008270	metalloendopeptidase activity // protein binding // metallopeptidase activity // zinc ion binding	---
17213645	27.6059	28.181	0.979591	-0.0297482	0	main		NM_172422	Fastkd2	FAST kinase domains 2	NM_172422	RefSeq	Mus musculus FAST kinase domains 2 (Fastkd2), mRNA.	FALSE	75619	Mm.30965	Q922E6	chr1	GO:0045333 // GO:0006468	cellular respiration // protein phosphorylation	GO:0005739 // GO:0005739	mitochondrion // mitochondrion	GO:0004672 // GO:0044822	protein kinase activity // poly(A) RNA binding	---
17213663	21.1169	22.0521	0.957592	-0.0625175	0	main		NR_027824	Gm13749	predicted gene 13749	NR_027824	RefSeq	Mus musculus predicted gene 13749 (Gm13749), long non-coding RNA.	FALSE	433315	Mm.342696	Q8C4M4	chr1	---	---	---	---	---	---	---
17213666	19.5486	18.0829	1.08106	0.112445	0	main		ENSMUST00000181595	Gm26649	predicted gene, 26649	ENSMUST00000181595	ENSEMBL	ensembl_lincrna:known chromosome:GRCm38:1:64029463:64032927:1 gene:ENSMUSG00000097272 gene_biotype:lincRNA transcript_biotype:lincRNA	FALSE	---	Mm.440080 // Mm.487374	Q99JB0	chr1	GO:0006351 // GO:0006355 // GO:0007409 // GO:0007411 // GO:0045893 // GO:0048813	transcription, DNA-templated // regulation of transcription, DNA-templated // axonogenesis // axon guidance // positive regulation of transcription, DNA-templated // dendrite morphogenesis	GO:0005634	nucleus	GO:0003676 // GO:0003677 // GO:0003677 // GO:0003677 // GO:0003700 // GO:0046872	nucleic acid binding // DNA binding // DNA binding // DNA binding // sequence-specific DNA binding transcription factor activity // metal ion binding	---
17213669	34.9072	29.5739	1.18033	0.239196	0	main		XR_373466	LOC102639767	uncharacterized LOC102639767	XR_373466	RefSeq	PREDICTED: Mus musculus uncharacterized LOC102639767 (LOC102639767), ncRNA.	FALSE	102639767	---	---	chr1	---	---	---	---	---	---	---
17213674	176.996	143.366	1.23458	0.304017	0	main		ENSMUST00000175487	Gm25748	predicted gene, 25748	ENSMUST00000175487	ENSEMBL	ncrna:known chromosome:GRCm38:1:64396334:64396403:1 gene:ENSMUSG00000093228 gene_biotype:miRNA transcript_biotype:miRNA	FALSE	---	---	---	chr1	---	---	---	---	---	---	---
17213676	246.289	222.153	1.10864	0.148794	0	main		NM_001037726	Creb1	cAMP responsive element binding protein 1	NM_001037726	RefSeq	Mus musculus cAMP responsive element binding protein 1 (Creb1), transcript variant C, mRNA.	FALSE	12912	Mm.422634	Q01147	chr1	GO:0006351 // GO:0006355 // GO:0006366 // GO:0006468 // GO:0007179 // GO:0007409 // GO:0007595 // GO:0007613 // GO:0008361 // GO:0010033 // GO:0010944 // GO:0021983 // GO:0030154 // GO:0030879 // GO:0032916 // GO:0033363 // GO:0040018 // GO:0042493 // GO:0042752 // GO:0042981 // GO:0045600 // GO:0045672 // GO:0045893 // GO:0045899 // GO:0045944 // GO:0045944 // GO:0046887 // GO:0046889 // GO:0050…	transcription, DNA-templated // regulation of transcription, DNA-templated // transcription from RNA polymerase II promoter // protein phosphorylation // transforming growth factor beta receptor signaling pathway // axonogenesis // lactation // memory // regulation of cell size // response to organic substance // negative regulation of transcription by competitive promoter binding // pituitary gl…	GO:0000785 // GO:0000790 // GO:0000790 // GO:0005634 // GO:0005634 // GO:0005667 // GO:0005667 // GO:0005719 // GO:0005739 // GO:0005634 // GO:0005634 // GO:0005654 // GO:0005719	chromatin // nuclear chromatin // nuclear chromatin // nucleus // nucleus // transcription factor complex // transcription factor complex // nuclear euchromatin // mitochondrion // nucleus // nucleus // nucleoplasm // nuclear euchromatin	GO:0000980 // GO:0001102 // GO:0001190 // GO:0003677 // GO:0003690 // GO:0003700 // GO:0003700 // GO:0003705 // GO:0005515 // GO:0008134 // GO:0035035 // GO:0035497 // GO:0043565 // GO:0043565 // GO:0044212 // GO:0000980 // GO:0001102 // GO:0001190 // GO:0003677 // GO:0003700 // GO:0003700 // GO:0003705 // GO:0035497 // GO:0043565	RNA polymerase II distal enhancer sequence-specific DNA binding // RNA polymerase II activating transcription factor binding // RNA polymerase II transcription factor binding transcription factor activity involved in positive regulation of transcription // DNA binding // double-stranded DNA binding // sequence-specific DNA binding transcription factor activity // sequence-specific DNA binding tra…	---
17213687	152.62	108.533	1.40621	0.49181	0	main		NM_001097644	Ccnyl1	cyclin Y-like 1	NM_001097644	RefSeq	Mus musculus cyclin Y-like 1 (Ccnyl1), mRNA.	FALSE	227210	Mm.39706	D3YUJ3	chr1	GO:0000079 // GO:0008150	regulation of cyclin-dependent protein serine/threonine kinase activity // biological_process	GO:0005575	cellular_component	GO:0003674 // GO:0019901	molecular_function // protein kinase binding	---
17213702	190.735	233.252	0.817723	-0.290316	0	main		NM_011086	Pikfyve	phosphoinositide kinase, FYVE finger containing	NM_011086	RefSeq	Mus musculus phosphoinositide kinase, FYVE finger containing (Pikfyve), mRNA.	FALSE	18711	Mm.38370	Q9Z1T6	chr1	GO:0016310 // GO:0032288 // GO:0034504 // GO:0035556 // GO:0042147 // GO:0044267 // GO:0046488 // GO:0046854 // GO:0035556 // GO:0046854 // GO:0046854 // GO:0034504 // GO:0042147	phosphorylation // myelin assembly // protein localization to nucleus // intracellular signal transduction // retrograde transport, endosome to Golgi // cellular protein metabolic process // phosphatidylinositol metabolic process // phosphatidylinositol phosphorylation // intracellular signal transduction // phosphatidylinositol phosphorylation // phosphatidylinositol phosphorylation // protein l…	GO:0005768 // GO:0005829 // GO:0005911 // GO:0010008 // GO:0012506 // GO:0016020 // GO:0031410 // GO:0031901 // GO:0032593 // GO:0045121 // GO:0048471 // GO:0000139 // GO:0010008 // GO:0030659 // GO:0031410 // GO:0031901 // GO:0031902 // GO:0031901 // GO:0045121	endosome // cytosol // cell-cell junction // endosome membrane // vesicle membrane // membrane // cytoplasmic vesicle // early endosome membrane // insulin-responsive compartment // membrane raft // perinuclear region of cytoplasm // Golgi membrane // endosome membrane // cytoplasmic vesicle membrane // cytoplasmic vesicle // early endosome membrane // late endosome membrane // early endosome mem…	GO:0000166 // GO:0000285 // GO:0005515 // GO:0005524 // GO:0008270 // GO:0016301 // GO:0016307 // GO:0016308 // GO:0016740 // GO:0046872 // GO:0000285 // GO:0052810	nucleotide binding // 1-phosphatidylinositol-3-phosphate 5-kinase activity // protein binding // ATP binding // zinc ion binding // kinase activity // phosphatidylinositol phosphate kinase activity // 1-phosphatidylinositol-4-phosphate 5-kinase activity // transferase activity // metal ion binding // 1-phosphatidylinositol-3-phosphate 5-kinase activity // 1-phosphatidylinositol-5-kinase activity	---
17213747	29.6129	29.0477	1.01946	0.0278013	0	main		NM_139270	Pth2r	parathyroid hormone 2 receptor	NM_139270	RefSeq	Mus musculus parathyroid hormone 2 receptor (Pth2r), mRNA.	FALSE	213527	Mm.294225	Q91V95	chr1	GO:0007165 // GO:0007166 // GO:0007186 // GO:0007186	signal transduction // cell surface receptor signaling pathway // G-protein coupled receptor signaling pathway // G-protein coupled receptor signaling pathway	GO:0005886 // GO:0016020 // GO:0016021	plasma membrane // membrane // integral component of membrane	GO:0004871 // GO:0004888 // GO:0004930 // GO:0004991	signal transducer activity // transmembrane signaling receptor activity // G-protein coupled receptor activity // parathyroid hormone receptor activity	---
17213765	5.06768	4.76183	1.06423	0.0898114	0	main		NM_027010	Crygf	crystallin, gamma F	NM_027010	RefSeq	Mus musculus crystallin, gamma F (Crygf), mRNA.	FALSE	12969	Mm.275362	Q9CXV3	chr1	GO:0001654	eye development	---	---	GO:0005212	structural constituent of eye lens	---
17213770	41.4327	34.1419	1.21354	0.279225	0	main		NM_008632	Map2	microtubule-associated protein 2	NM_008632	RefSeq	Mus musculus microtubule-associated protein 2 (Map2), transcript variant 2, mRNA.	FALSE	17756	Mm.256966	P20357	chr1	GO:0001578 // GO:0007409 // GO:0007409 // GO:0016358 // GO:0071310 // GO:0021954 // GO:0031175 // GO:0048813	microtubule bundle formation // axonogenesis // axonogenesis // dendrite development // cellular response to organic substance // central nervous system neuron development // neuron projection development // dendrite morphogenesis	GO:0005622 // GO:0005737 // GO:0005790 // GO:0005791 // GO:0005856 // GO:0005874 // GO:0005875 // GO:0030425 // GO:0030425 // GO:0034399 // GO:0043005 // GO:0043005 // GO:0043025 // GO:0043025 // GO:0043198 // GO:0043234 // GO:0044297 // GO:0005737 // GO:0030425	intracellular // cytoplasm // smooth endoplasmic reticulum // rough endoplasmic reticulum // cytoskeleton // microtubule // microtubule associated complex // dendrite // dendrite // nuclear periphery // neuron projection // neuron projection // neuronal cell body // neuronal cell body // dendritic shaft // protein complex // cell body // cytoplasm // dendrite	GO:0002162 // GO:0005515 // GO:0005516 // GO:0005519 // GO:0008017 // GO:0015631 // GO:0008017 // GO:0002162	dystroglycan binding // protein binding // calmodulin binding // cytoskeletal regulatory protein binding // microtubule binding // tubulin binding // microtubule binding // dystroglycan binding	---
17213804	7.02708	7.21195	0.974366	-0.0374637	0	main		ENSMUST00000158225	Gm24729	predicted gene, 24729	ENSMUST00000158225	ENSEMBL	ncrna:known chromosome:GRCm38:1:66305889:66306025:1 gene:ENSMUSG00000088850 gene_biotype:snoRNA transcript_biotype:snoRNA	FALSE	---	---	---	chr1	---	---	---	---	---	---	---
17213806	8.1428	9.30472	0.875126	-0.192437	0	main		ENSMUST00000083760	Gm25411	predicted gene, 25411	ENSMUST00000083760	ENSEMBL	ncrna:known chromosome:GRCm38:1:66436082:66436232:1 gene:ENSMUSG00000065694 gene_biotype:snRNA transcript_biotype:snRNA	FALSE	---	---	---	chr1	---	---	---	---	---	---	---
17213808	39.2844	32.5448	1.20709	0.271531	0	main		NM_175510	Unc80	unc-80 homolog (C. elegans)	NM_175510	RefSeq	Mus musculus unc-80 homolog (C. elegans) (Unc80), mRNA.	FALSE	329178	Mm.44798	Q8BLN6	chr1	GO:0008150	biological_process	GO:0016020 // GO:0016021 // GO:0005575	membrane // integral component of membrane // cellular_component	GO:0003674	molecular_function	---
17213880	347.897	301	1.15581	0.208899	0	main		NM_025683	Rpe	ribulose-5-phosphate-3-epimerase	NM_025683	RefSeq	Mus musculus ribulose-5-phosphate-3-epimerase (Rpe), mRNA.	FALSE	66646	Mm.240912	Q8VEE0	chr1	GO:0005975 // GO:0006098 // GO:0008152 // GO:0009052 // GO:0005975 // GO:0005975 // GO:0006098 // GO:0006098 // GO:0009052	carbohydrate metabolic process // pentose-phosphate shunt // metabolic process // pentose-phosphate shunt, non-oxidative branch // carbohydrate metabolic process // carbohydrate metabolic process // pentose-phosphate shunt // pentose-phosphate shunt // pentose-phosphate shunt, non-oxidative branch	GO:0043231 // GO:0043231	intracellular membrane-bounded organelle // intracellular membrane-bounded organelle	GO:0003824 // GO:0004750 // GO:0016853 // GO:0016857 // GO:0030246 // GO:0042802 // GO:0042803 // GO:0046872 // GO:0048029 // GO:0004750 // GO:0004750 // GO:0030246 // GO:0046872 // GO:0046872 // GO:0048029	catalytic activity // ribulose-phosphate 3-epimerase activity // isomerase activity // racemase and epimerase activity, acting on carbohydrates and derivatives // carbohydrate binding // identical protein binding // protein homodimerization activity // metal ion binding // monosaccharide binding // ribulose-phosphate 3-epimerase activity // ribulose-phosphate 3-epimerase activity // carbohydrate …	---
17213890	94.828	95.9929	0.987865	-0.0176145	0	main		---	---	---	NONMMUT001338	NONCODE	Non-coding transcript identified by NONCODE	FALSE	---	---	---	chr1	---	---	---	---	---	---	---
17213892	11.3903	9.55857	1.19164	0.252944	0	main		ENSMUST00000104140	Gm25832	predicted gene, 25832	ENSMUST00000104140	ENSEMBL	ncrna:known chromosome:GRCm38:1:66866797:66866926:1 gene:ENSMUSG00000077328 gene_biotype:snoRNA transcript_biotype:snoRNA	FALSE	---	---	---	chr1	---	---	---	---	---	---	---
17213894	60.0993	1066.44	0.0563551	-4.14931	0	main	2Down	NM_001080809	Cps1	carbamoyl-phosphate synthetase 1	NM_001080809	RefSeq	Mus musculus carbamoyl-phosphate synthetase 1 (Cps1), mRNA.	FALSE	227231	Mm.343942	Q8C196	chr1	GO:0000050 // GO:0000050 // GO:0005980 // GO:0006508 // GO:0006543 // GO:0006807 // GO:0008152 // GO:0019433 // GO:0032496 // GO:0045909 // GO:0046209 // GO:0050667 // GO:0055081 // GO:0070409 // GO:0000050 // GO:0001101 // GO:0001889 // GO:0005980 // GO:0006508 // GO:0007494 // GO:0009636 // GO:0010043 // GO:0014075 // GO:0019433 // GO:0032094 // GO:0032496 // GO:0033762 // GO:0034201 // GO:0042…	urea cycle // urea cycle // glycogen catabolic process // proteolysis // glutamine catabolic process // nitrogen compound metabolic process // metabolic process // triglyceride catabolic process // response to lipopolysaccharide // positive regulation of vasodilation // nitric oxide metabolic process // homocysteine metabolic process // anion homeostasis // carbamoyl phosphate biosynthetic proces…	GO:0005634 // GO:0005737 // GO:0005739 // GO:0005739 // GO:0005743 // GO:0042645 // GO:0043234 // GO:0005730 // GO:0005737 // GO:0005739 // GO:0005743 // GO:0042645 // GO:0043234	nucleus // cytoplasm // mitochondrion // mitochondrion // mitochondrial inner membrane // mitochondrial nucleoid // protein complex // nucleolus // cytoplasm // mitochondrion // mitochondrial inner membrane // mitochondrial nucleoid // protein complex	GO:0000166 // GO:0003824 // GO:0004087 // GO:0004087 // GO:0004175 // GO:0005509 // GO:0005515 // GO:0005524 // GO:0005543 // GO:0016595 // GO:0016874 // GO:0032403 // GO:0046872 // GO:0072341 // GO:0004087 // GO:0004175 // GO:0005509 // GO:0005524 // GO:0005543 // GO:0016595 // GO:0032403 // GO:0072341	nucleotide binding // catalytic activity // carbamoyl-phosphate synthase (ammonia) activity // carbamoyl-phosphate synthase (ammonia) activity // endopeptidase activity // calcium ion binding // protein binding // ATP binding // phospholipid binding // glutamate binding // ligase activity // protein complex binding // metal ion binding // modified amino acid binding // carbamoyl-phosphate synthas…	---
17213937	10.1954	8.78103	1.16107	0.215453	0	main		ENSMUST00000140506	Gm15668	predicted gene 15668	ENSMUST00000140506	ENSEMBL	havana:known chromosome:GRCm38:1:67249200:67323609:1 gene:ENSMUSG00000086204 gene_biotype:lincRNA transcript_biotype:lincRNA	FALSE	---	---	---	chr1	---	---	---	---	---	---	---
17213943	4.90037	4.90037	1	0	0	main		ENSMUST00000104557	Gm26342	predicted gene, 26342	ENSMUST00000104557	ENSEMBL	ncrna:known chromosome:GRCm38:1:67257224:67257352:1 gene:ENSMUSG00000077745 gene_biotype:snoRNA transcript_biotype:snoRNA	FALSE	---	---	---	chr1	---	---	---	---	---	---	---
17213945	9.39766	10.6296	0.884105	-0.17771	0	main		ENSMUST00000147834	Gm15669	predicted gene 15669	ENSMUST00000147834	ENSEMBL	havana:known chromosome:GRCm38:1:67792481:67805324:1 gene:ENSMUSG00000085075 gene_biotype:lincRNA transcript_biotype:lincRNA	FALSE	---	Mm.415371	---	chr1	---	---	---	---	---	---	---
17213948	10.1633	10.8141	0.939814	-0.0895529	0	main		ENSMUST00000124160	Gm15671	predicted gene 15671	ENSMUST00000124160	ENSEMBL	havana:known chromosome:GRCm38:1:68024243:68025763:1 gene:ENSMUSG00000087329 gene_biotype:lincRNA transcript_biotype:lincRNA	FALSE	---	---	---	chr1	---	---	---	---	---	---	---
17213953	19.5415	18.9589	1.03073	0.0436629	0	main		NM_001271533	Spag16	sperm associated antigen 16	NM_001271533	RefSeq	Mus musculus sperm associated antigen 16 (Spag16), transcript variant 3, mRNA.	FALSE	66722	Mm.440554	Q8K450	chr1	GO:0007283 // GO:0030030 // GO:0042384	spermatogenesis // cell projection organization // cilium assembly	GO:0005634 // GO:0005737 // GO:0005856 // GO:0005929 // GO:0005930 // GO:0015630 // GO:0042995 // GO:0005737	nucleus // cytoplasm // cytoskeleton // cilium // axoneme // microtubule cytoskeleton // cell projection // cytoplasm	GO:0005515 // GO:0019901	protein binding // protein kinase binding	---
17213976	42.0985	23.72	1.77481	0.827664	0	main		ENSMUST00000102000	Gm23422	predicted gene, 23422	ENSMUST00000102000	ENSEMBL	ncrna:known chromosome:GRCm38:1:70596815:70596921:1 gene:ENSMUSG00000075952 gene_biotype:snRNA transcript_biotype:snRNA	FALSE	---	---	---	chr1	---	---	---	---	---	---	---
17213978	17.3273	15.6292	1.10865	0.148799	0	main		NM_177164	Vwc2l	von Willebrand factor C domain-containing protein 2-like	NM_177164	RefSeq	Mus musculus von Willebrand factor C domain-containing protein 2-like (Vwc2l), mRNA.	FALSE	320460	Mm.360649	Q505H4	chr1	GO:0007275 // GO:0030514 // GO:0045666	multicellular organismal development // negative regulation of BMP signaling pathway // positive regulation of neuron differentiation	GO:0005576 // GO:0005615 // GO:0030054 // GO:0032281 // GO:0045202	extracellular region // extracellular space // cell junction // alpha-amino-3-hydroxy-5-methyl-4-isoxazolepropionic acid selective glutamate receptor complex // synapse	GO:0003674	molecular_function	---
17213990	138.465	143.162	0.967189	-0.0481303	0	main		NM_026195	Atic	5-aminoimidazole-4-carboxamide ribonucleotide formyltransferase/IMP cyclohydrolase	NM_026195	RefSeq	Mus musculus 5-aminoimidazole-4-carboxamide ribonucleotide formyltransferase/IMP cyclohydrolase (Atic), mRNA.	FALSE	108147	Mm.38010	Q9CWJ9	chr1	GO:0006164 // GO:0006189 // GO:0008152 // GO:0009116 // GO:0009259 // GO:0046452 // GO:0046654 // GO:0003360 // GO:0006189 // GO:0009116 // GO:0009259 // GO:0010035 // GO:0021549 // GO:0021987 // GO:0031100 // GO:0046452 // GO:0046654	purine nucleotide biosynthetic process // 'de novo' IMP biosynthetic process // metabolic process // nucleoside metabolic process // ribonucleotide metabolic process // dihydrofolate metabolic process // tetrahydrofolate biosynthetic process // brainstem development // 'de novo' IMP biosynthetic process // nucleoside metabolic process // ribonucleotide metabolic process // response to inorganic s…	GO:0005739 // GO:0070062	mitochondrion // extracellular vesicular exosome	GO:0003824 // GO:0003937 // GO:0004643 // GO:0016740 // GO:0016787 // GO:0042803 // GO:0003937 // GO:0004643 // GO:0042803 // GO:0042803	catalytic activity // IMP cyclohydrolase activity // phosphoribosylaminoimidazolecarboxamide formyltransferase activity // transferase activity // hydrolase activity // protein homodimerization activity // IMP cyclohydrolase activity // phosphoribosylaminoimidazolecarboxamide formyltransferase activity // protein homodimerization activity // protein homodimerization activity	---
17214009	20.2461	20.7966	0.973529	-0.0387044	0	main		ENSMUST00000097699	Apol7d	apolipoprotein L 7d	ENSMUST00000097699	ENSEMBL	ensembl_havana_transcript:known chromosome:GRCm38:1:71652837:71657457:1 gene:ENSMUSG00000073652 gene_biotype:antisense transcript_biotype:antisense	FALSE	100042814	Mm.405775	Q3UXQ5	chr1	GO:0008150	biological_process	GO:0005575	cellular_component	GO:0003674	molecular_function	---
17214018	88.9604	100.505	0.885135	-0.17603	0	main		NR_027658	Gm8883	predicted gene 8883	NR_027658	RefSeq	Mus musculus predicted gene 8883 (Gm8883), long non-coding RNA.	FALSE	667931	Mm.214128	---	chr1	---	---	---	---	---	---	---
17214023	134.255	147.377	0.910962	-0.134538	0	main		XM_484880	Gm5528	predicted gene 5528	XM_484880	RefSeq	PREDICTED: Mus musculus predicted gene 5528 (Gm5528), partial mRNA.	FALSE	433319	---	---	chr1	---	---	---	---	---	---	---
17214025	1427.33	3385.43	0.421609	-1.24602	0	main	2Down	ENSMUST00000082922	Gm23444	predicted gene, 23444	ENSMUST00000082922	ENSEMBL	ncrna:known chromosome:GRCm38:11:83271498:83271688:1 gene:ENSMUSG00000064856 gene_biotype:snRNA transcript_biotype:snRNA	FALSE	---	Mm.415507	---	chr1	---	---	---	---	---	---	---
17214027	31.3489	34.0613	0.920368	-0.119717	0	main		ENSMUST00000180722	D230017M19Rik	RIKEN cDNA D230017M19 gene	ENSMUST00000180722	ENSEMBL	ensembl_lincrna:known chromosome:GRCm38:1:72244021:72274869:1 gene:ENSMUSG00000097131 gene_biotype:lincRNA transcript_biotype:lincRNA	FALSE	---	Mm.440953	---	chr1	---	---	---	---	---	---	---
17214039	1476.83	3405.62	0.433644	-1.20542	0	main	2Down	ENSMUST00000082922	Gm23444	predicted gene, 23444	ENSMUST00000082922	ENSEMBL	ncrna:known chromosome:GRCm38:11:83271498:83271688:1 gene:ENSMUSG00000064856 gene_biotype:snRNA transcript_biotype:snRNA	FALSE	---	Mm.415507	---	chr1	---	---	---	---	---	---	---
17214041	1476.83	3405.62	0.433644	-1.20542	0	main	2Down	ENSMUST00000082922	Gm23444	predicted gene, 23444	ENSMUST00000082922	ENSEMBL	ncrna:known chromosome:GRCm38:11:83271498:83271688:1 gene:ENSMUSG00000064856 gene_biotype:snRNA transcript_biotype:snRNA	FALSE	---	Mm.415507	---	chr1	---	---	---	---	---	---	---
17214043	1476.83	3405.62	0.433644	-1.20542	0	main	2Down	ENSMUST00000082922	Gm23444	predicted gene, 23444	ENSMUST00000082922	ENSEMBL	ncrna:known chromosome:GRCm38:11:83271498:83271688:1 gene:ENSMUSG00000064856 gene_biotype:snRNA transcript_biotype:snRNA	FALSE	---	Mm.415507	---	chr1	---	---	---	---	---	---	---
17214045	32.4701	29.7019	1.0932	0.128553	0	main		NM_175564	Tmem169	transmembrane protein 169	NM_175564	RefSeq	Mus musculus transmembrane protein 169 (Tmem169), mRNA.	FALSE	271711	Mm.80318	Q8BG50	chr1	GO:0008150	biological_process	GO:0016020 // GO:0016021 // GO:0005575	membrane // integral component of membrane // cellular_component	GO:0003674	molecular_function	---
17214053	52.8597	62.9571	0.839614	-0.252201	0	main		NM_009533	Xrcc5	X-ray repair complementing defective repair in Chinese hamster cells 5	NM_009533	RefSeq	Mus musculus X-ray repair complementing defective repair in Chinese hamster cells 5 (Xrcc5), mRNA.	FALSE	22596	Mm.246952	P27641	chr1	GO:0000723 // GO:0006281 // GO:0006302 // GO:0006302 // GO:0006303 // GO:0006310 // GO:0006351 // GO:0006355 // GO:0006974 // GO:0008283 // GO:0045892 // GO:0050769 // GO:0060218 // GO:0071475 // GO:0071481 // GO:0006303 // GO:0006303 // GO:0007420 // GO:0032508 // GO:0042493 // GO:0045892 // GO:0045892 // GO:0071398 // GO:0071475 // GO:0071481	telomere maintenance // DNA repair // double-strand break repair // double-strand break repair // double-strand break repair via nonhomologous end joining // DNA recombination // transcription, DNA-templated // regulation of transcription, DNA-templated // cellular response to DNA damage stimulus // cell proliferation // negative regulation of transcription, DNA-templated // positive regulation o…	GO:0000784 // GO:0005634 // GO:0005634 // GO:0005694 // GO:0005737 // GO:0005737 // GO:0043234 // GO:0043564 // GO:0070419 // GO:0000784 // GO:0005634 // GO:0005730 // GO:0005737 // GO:0043234 // GO:0043564 // GO:0043564 // GO:0070419 // GO:0070419	nuclear chromosome, telomeric region // nucleus // nucleus // chromosome // cytoplasm // cytoplasm // protein complex // Ku70:Ku80 complex // nonhomologous end joining complex // nuclear chromosome, telomeric region // nucleus // nucleolus // cytoplasm // protein complex // Ku70:Ku80 complex // Ku70:Ku80 complex // nonhomologous end joining complex // nonhomologous end joining complex	GO:0000166 // GO:0003677 // GO:0003684 // GO:0003690 // GO:0003691 // GO:0004003 // GO:0004386 // GO:0005524 // GO:0008022 // GO:0016787 // GO:0016817 // GO:0031625 // GO:0042162 // GO:0044212 // GO:0044822 // GO:0051575 // GO:0003691 // GO:0008022 // GO:0031625 // GO:0042162 // GO:0044212 // GO:0051575 // GO:0051575	nucleotide binding // DNA binding // damaged DNA binding // double-stranded DNA binding // double-stranded telomeric DNA binding // ATP-dependent DNA helicase activity // helicase activity // ATP binding // protein C-terminus binding // hydrolase activity // hydrolase activity, acting on acid anhydrides // ubiquitin protein ligase binding // telomeric DNA binding // transcription regulatory regio…	---
17214075	93.8687	97.0417	0.967303	-0.0479606	0	main		NM_018817	Smarcal1	SWI/SNF related matrix associated, actin dependent regulator of chromatin, subfamily a-like 1	NM_018817	RefSeq	Mus musculus SWI/SNF related matrix associated, actin dependent regulator of chromatin, subfamily a-like 1 (Smarcal1), mRNA.	FALSE	54380	Mm.274232	Q8BJL0	chr1	GO:0000733 // GO:0006200 // GO:0006200 // GO:0006259 // GO:0006357 // GO:0006974 // GO:0016568 // GO:0031297 // GO:0000733 // GO:0006200 // GO:0006259 // GO:0006259 // GO:0006357 // GO:0006357 // GO:0006974 // GO:0031297 // GO:0008152	DNA strand renaturation // ATP catabolic process // ATP catabolic process // DNA metabolic process // regulation of transcription from RNA polymerase II promoter // cellular response to DNA damage stimulus // chromatin modification // replication fork processing // DNA strand renaturation // ATP catabolic process // DNA metabolic process // DNA metabolic process // regulation of transcription fro…	GO:0005634 // GO:0005662 // GO:0035861 // GO:0005634 // GO:0005634 // GO:0005662 // GO:0035861	nucleus // DNA replication factor A complex // site of double-strand break // nucleus // nucleus // DNA replication factor A complex // site of double-strand break	GO:0000166 // GO:0003676 // GO:0003677 // GO:0004386 // GO:0005524 // GO:0008094 // GO:0008094 // GO:0016787 // GO:0036310 // GO:0008094 // GO:0036310 // GO:0036310	nucleotide binding // nucleic acid binding // DNA binding // helicase activity // ATP binding // DNA-dependent ATPase activity // DNA-dependent ATPase activity // hydrolase activity // annealing helicase activity // DNA-dependent ATPase activity // annealing helicase activity // annealing helicase activity	---
17214100	37.7478	32.8949	1.14753	0.198529	0	main		NM_009084	Rpl37a	ribosomal protein L37a	NM_009084	RefSeq	Mus musculus ribosomal protein L37a (Rpl37a), mRNA.	FALSE	19981	Mm.21529 // Mm.491227	P61514	chr1	GO:0006412	translation	GO:0005622 // GO:0005634 // GO:0005840 // GO:0022625 // GO:0030529 // GO:0070062 // GO:0022625	intracellular // nucleus // ribosome // cytosolic large ribosomal subunit // ribonucleoprotein complex // extracellular vesicular exosome // cytosolic large ribosomal subunit	GO:0003735 // GO:0044822 // GO:0046872	structural constituent of ribosome // poly(A) RNA binding // metal ion binding	---
17214106	59.4459	81.7289	0.727354	-0.45927	0	main		NM_008342	Igfbp2	insulin-like growth factor binding protein 2	NM_008342	RefSeq	Mus musculus insulin-like growth factor binding protein 2 (Igfbp2), mRNA.	FALSE	16008	Mm.141936	P47877	chr1	GO:0001558 // GO:0040008 // GO:0042104 // GO:0007165 // GO:0007565 // GO:0007568 // GO:0007584 // GO:0009612 // GO:0010226 // GO:0032355 // GO:0032526 // GO:0032870 // GO:0042104 // GO:0042104 // GO:0042493 // GO:0043567 // GO:0043627 // GO:0048545 // GO:0051384	regulation of cell growth // regulation of growth // positive regulation of activated T cell proliferation // signal transduction // female pregnancy // aging // response to nutrient // response to mechanical stimulus // response to lithium ion // response to estradiol // response to retinoic acid // cellular response to hormone stimulus // positive regulation of activated T cell proliferation //…	GO:0005576 // GO:0005615 // GO:0005615 // GO:0016324 // GO:0031410 // GO:0005576 // GO:0005576 // GO:0005615 // GO:0016324 // GO:0031410	extracellular region // extracellular space // extracellular space // apical plasma membrane // cytoplasmic vesicle // extracellular region // extracellular region // extracellular space // apical plasma membrane // cytoplasmic vesicle	GO:0005520 // GO:0019838 // GO:0031994 // GO:0031995 // GO:0005520 // GO:0031994 // GO:0031994 // GO:0031995 // GO:0031995	insulin-like growth factor binding // growth factor binding // insulin-like growth factor I binding // insulin-like growth factor II binding // insulin-like growth factor binding // insulin-like growth factor I binding // insulin-like growth factor I binding // insulin-like growth factor II binding // insulin-like growth factor II binding	---
17214115	30.8806	29.5457	1.04518	0.0637507	0	main		NR_038001	1700027A15Rik	RIKEN cDNA 1700027A15 gene	NR_038001	RefSeq	Mus musculus RIKEN cDNA 1700027A15 gene (1700027A15Rik), transcript variant 2, long non-coding RNA.	FALSE	69449	Mm.250447	---	chr1	---	---	---	---	---	---	---
17214120	38.8731	33.786	1.15057	0.202346	0	main		NR_040605	D530049I02Rik	RIKEN cDNA D530049I02 gene	NR_040605	RefSeq	Mus musculus RIKEN cDNA D530049I02 gene (D530049I02Rik), long non-coding RNA.	FALSE	78718	Mm.244075	---	chr1	---	---	---	---	---	---	---
17214124	5.2827	5.53547	0.954337	-0.0674295	0	main		ENSMUST00000158041	Gm25329	predicted gene, 25329	ENSMUST00000158041	ENSEMBL	ncrna:known chromosome:GRCm38:1:73763710:73763835:1 gene:ENSMUSG00000088666 gene_biotype:rRNA transcript_biotype:rRNA	FALSE	---	---	---	chr1	---	---	---	---	---	---	---
17214126	108.766	78.502	1.38551	0.47042	0	main		NM_001034060	Rufy4	RUN and FYVE domain containing 4	NM_001034060	RefSeq	Mus musculus RUN and FYVE domain containing 4 (Rufy4), transcript variant 2, mRNA.	FALSE	435626	Mm.240447	Q3TYX8	chr1	GO:0008150	biological_process	GO:0005575	cellular_component	GO:0046872 // GO:0003674	metal ion binding // molecular_function	---
17214142	38.9234	38.0224	1.0237	0.033787	0	main		NM_009909	Cxcr2	chemokine (C-X-C motif) receptor 2	NM_009909	RefSeq	Mus musculus chemokine (C-X-C motif) receptor 2 (Cxcr2), mRNA.	FALSE	12765	Mm.234466	P35343	chr1	GO:0002438 // GO:0002690 // GO:0006935 // GO:0006935 // GO:0006968 // GO:0007165 // GO:0007166 // GO:0007186 // GO:0007200 // GO:0007204 // GO:0008284 // GO:0010666 // GO:0030593 // GO:0031623 // GO:0033030 // GO:0038112 // GO:0038112 // GO:0042119 // GO:0043066 // GO:0043066 // GO:0043117 // GO:0045766 // GO:0070098 // GO:0070098 // GO:0072173 // GO:0090023 // GO:0002438 // GO:0002690 // GO:0006…	acute inflammatory response to antigenic stimulus // positive regulation of leukocyte chemotaxis // chemotaxis // chemotaxis // cellular defense response // signal transduction // cell surface receptor signaling pathway // G-protein coupled receptor signaling pathway // phospholipase C-activating G-protein coupled receptor signaling pathway // positive regulation of cytosolic calcium ion concentr…	GO:0005622 // GO:0005886 // GO:0009986 // GO:0016020 // GO:0016021 // GO:0042629 // GO:0005622 // GO:0009986 // GO:0016020 // GO:0042629	intracellular // plasma membrane // cell surface // membrane // integral component of membrane // mast cell granule // intracellular // cell surface // membrane // mast cell granule	GO:0004871 // GO:0004918 // GO:0004918 // GO:0004930 // GO:0004950 // GO:0004950 // GO:0005515 // GO:0016494 // GO:0019959 // GO:0004871 // GO:0004918 // GO:0004950 // GO:0016494 // GO:0019959	signal transducer activity // interleukin-8 receptor activity // interleukin-8 receptor activity // G-protein coupled receptor activity // chemokine receptor activity // chemokine receptor activity // protein binding // C-X-C chemokine receptor activity // interleukin-8 binding // signal transducer activity // interleukin-8 receptor activity // chemokine receptor activity // C-X-C chemokine recep…	---
17214147	6.47611	6.43795	1.00593	0.00852545	0	main		ENSMUST00000101821	Gm25524	predicted gene, 25524	ENSMUST00000101821	ENSEMBL	ncrna:known chromosome:GRCm38:1:74212813:74212919:1 gene:ENSMUSG00000094768 gene_biotype:snRNA transcript_biotype:snRNA	FALSE	---	---	---	chr1	---	---	---	---	---	---	---
17214149	1414.4	1337.59	1.05743	0.0805563	0	main		NM_029711	Arpc2	actin related protein 2/3 complex, subunit 2	NM_029711	RefSeq	Mus musculus actin related protein 2/3 complex, subunit 2 (Arpc2), mRNA.	FALSE	76709	Mm.337038	Q9CVB6	chr1	GO:0010592 // GO:0030833 // GO:0030838 // GO:1900026	positive regulation of lamellipodium assembly // regulation of actin filament polymerization // positive regulation of actin filament polymerization // positive regulation of substrate adhesion-dependent cell spreading	GO:0005737 // GO:0005768 // GO:0005794 // GO:0005856 // GO:0005885 // GO:0005886 // GO:0005925 // GO:0030054 // GO:0031252 // GO:0042995 // GO:0043005 // GO:0045202 // GO:0070062 // GO:0005737 // GO:0005794	cytoplasm // endosome // Golgi apparatus // cytoskeleton // Arp2/3 protein complex // plasma membrane // focal adhesion // cell junction // cell leading edge // cell projection // neuron projection // synapse // extracellular vesicular exosome // cytoplasm // Golgi apparatus	GO:0003779 // GO:0005515 // GO:0019894 // GO:0035650 // GO:0071933	actin binding // protein binding // kinesin binding // AP-1 adaptor complex binding // Arp2/3 complex binding	---
17214162	45.5656	40.3121	1.13032	0.176733	0	main		NM_174985	Gpbar1	G protein-coupled bile acid receptor 1	NM_174985	RefSeq	Mus musculus G protein-coupled bile acid receptor 1 (Gpbar1), mRNA.	FALSE	227289	Mm.246587	Q80SS6	chr1	GO:0007165 // GO:0007186 // GO:0038183 // GO:0007186 // GO:0038183	signal transduction // G-protein coupled receptor signaling pathway // bile acid signaling pathway // G-protein coupled receptor signaling pathway // bile acid signaling pathway	GO:0005737 // GO:0005886 // GO:0016020 // GO:0016021 // GO:0005737 // GO:0005886	cytoplasm // plasma membrane // membrane // integral component of membrane // cytoplasm // plasma membrane	GO:0004871 // GO:0004930 // GO:0038181 // GO:0004930 // GO:0004930 // GO:0038181	signal transducer activity // G-protein coupled receptor activity // bile acid receptor activity // G-protein coupled receptor activity // G-protein coupled receptor activity // bile acid receptor activity	---
17214166	150.179	124.078	1.21036	0.275439	0	main		NM_001039509	Pnkd	paroxysmal nonkinesiogenic dyskinesia	NM_001039509	RefSeq	Mus musculus paroxysmal nonkinesiogenic dyskinesia (Pnkd), transcript variant 3, mRNA.	FALSE	56695	Mm.384726	Q69ZP3	chr1	GO:0006750 // GO:0032225 // GO:0042053 // GO:0050884	glutathione biosynthetic process // regulation of synaptic transmission, dopaminergic // regulation of dopamine metabolic process // neuromuscular process controlling posture	GO:0005634 // GO:0005737 // GO:0005739 // GO:0005739 // GO:0016020 // GO:0005739 // GO:0016020 // GO:0016020	nucleus // cytoplasm // mitochondrion // mitochondrion // membrane // mitochondrion // membrane // membrane	GO:0003923 // GO:0004416 // GO:0008270 // GO:0016787 // GO:0046872 // GO:0052770 // GO:0052771 // GO:0003674	GPI-anchor transamidase activity // hydroxyacylglutathione hydrolase activity // zinc ion binding // hydrolase activity // metal ion binding // coenzyme F390-A hydrolase activity // coenzyme F390-G hydrolase activity // molecular_function	---
17214184	30.0435	26.7988	1.12108	0.164885	0	main		NM_001033345	Catip	ciliogenesis associated TTC17 interacting protein	NM_001033345	RefSeq	Mus musculus ciliogenesis associated TTC17 interacting protein (Catip), mRNA.	FALSE	241112	Mm.310460	B9EKE5	chr1	GO:0030030 // GO:0030041 // GO:0044782	cell projection organization // actin filament polymerization // cilium organization	GO:0005634 // GO:0005737 // GO:0005856 // GO:0005886 // GO:0016020 // GO:0005634 // GO:0005737 // GO:0005886 // GO:0015629	nucleus // cytoplasm // cytoskeleton // plasma membrane // membrane // nucleus // cytoplasm // plasma membrane // actin cytoskeleton	GO:0003674	molecular_function	---
17214197	176.866	236.832	0.746798	-0.42121	0	main		NM_013612	Slc11a1	solute carrier family 11 (proton-coupled divalent metal ion transporters), member 1	NM_013612	RefSeq	Mus musculus solute carrier family 11 (proton-coupled divalent metal ion transporters), member 1 (Slc11a1), mRNA.	FALSE	18173	Mm.2913	P41251	chr1	GO:0000060 // GO:0000165 // GO:0001818 // GO:0001819 // GO:0002309 // GO:0002369 // GO:0002606 // GO:0002827 // GO:0006810 // GO:0006811 // GO:0006826 // GO:0006826 // GO:0006828 // GO:0006876 // GO:0006879 // GO:0006879 // GO:0006909 // GO:0006954 // GO:0007035 // GO:0009617 // GO:0009617 // GO:0010628 // GO:0015707 // GO:0032147 // GO:0032496 // GO:0032496 // GO:0032496 // GO:0032623 // GO:0032…	protein import into nucleus, translocation // MAPK cascade // negative regulation of cytokine production // positive regulation of cytokine production // T cell proliferation involved in immune response // T cell cytokine production // positive regulation of dendritic cell antigen processing and presentation // positive regulation of T-helper 1 type immune response // transport // ion transport /…	GO:0005764 // GO:0005770 // GO:0005770 // GO:0005773 // GO:0005886 // GO:0009279 // GO:0009986 // GO:0010008 // GO:0016020 // GO:0016021 // GO:0030670 // GO:0030670 // GO:0030670 // GO:0070821 // GO:0005886 // GO:0030670 // GO:0070821	lysosome // late endosome // late endosome // vacuole // plasma membrane // cell outer membrane // cell surface // endosome membrane // membrane // integral component of membrane // phagocytic vesicle membrane // phagocytic vesicle membrane // phagocytic vesicle membrane // tertiary granule membrane // plasma membrane // phagocytic vesicle membrane // tertiary granule membrane	GO:0005215 // GO:0005384 // GO:0042803 // GO:0046915 // GO:0051139 // GO:0042803 // GO:0046915 // GO:0051139	transporter activity // manganese ion transmembrane transporter activity // protein homodimerization activity // transition metal ion transmembrane transporter activity // metal ion:proton antiporter activity // protein homodimerization activity // transition metal ion transmembrane transporter activity // metal ion:proton antiporter activity	---
17214220	276.907	267.255	1.03611	0.051183	0	main		NM_153088	Ctdsp1	CTD (carboxy-terminal domain, RNA polymerase II, polypeptide A) small phosphatase 1	NM_153088	RefSeq	Mus musculus CTD (carboxy-terminal domain, RNA polymerase II, polypeptide A) small phosphatase 1 (Ctdsp1), mRNA.	FALSE	227292	Mm.165042	P58466	chr1	GO:0006357 // GO:0006470 // GO:0045665 // GO:0050768 // GO:0050768 // GO:0050768 // GO:0006357 // GO:0006470	regulation of transcription from RNA polymerase II promoter // protein dephosphorylation // negative regulation of neuron differentiation // negative regulation of neurogenesis // negative regulation of neurogenesis // negative regulation of neurogenesis // regulation of transcription from RNA polymerase II promoter // protein dephosphorylation	GO:0005634 // GO:0005634	nucleus // nucleus	GO:0004721 // GO:0005515 // GO:0008420 // GO:0016787 // GO:0016791 // GO:0046872 // GO:0008420	phosphoprotein phosphatase activity // protein binding // CTD phosphatase activity // hydrolase activity // phosphatase activity // metal ion binding // CTD phosphatase activity	---
17214232	19.391	20.6745	0.93792	-0.0924639	0	main		NR_029743	Mir26b	microRNA 26b	NR_029743	RefSeq	Mus musculus microRNA 26b (Mir26b), microRNA.	FALSE	387219	---	---	chr1	GO:0070482 // GO:0071222 // GO:0071363	response to oxygen levels // cellular response to lipopolysaccharide // cellular response to growth factor stimulus	---	---	---	---	---
17214234	29.228	29.0952	1.00456	0.00656896	0	main		NM_009509	Vil1	villin 1	NM_009509	RefSeq	Mus musculus villin 1 (Vil1), mRNA.	FALSE	22349	Mm.471601	Q8C0R0	chr1	GO:0006915 // GO:0007010 // GO:0007173 // GO:0008360 // GO:0009617 // GO:0010634 // GO:0030041 // GO:0030042 // GO:0030335 // GO:0032233 // GO:0035729 // GO:0043154 // GO:0051014 // GO:0051125 // GO:0051693 // GO:0060327 // GO:0061041 // GO:0071364 // GO:2000392 // GO:0000082 // GO:0000082 // GO:0006508 // GO:0006511 // GO:0007049 // GO:0007067 // GO:0035871 // GO:0035871 // GO:0051301 // GO:0071…	apoptotic process // cytoskeleton organization // epidermal growth factor receptor signaling pathway // regulation of cell shape // response to bacterium // positive regulation of epithelial cell migration // actin filament polymerization // actin filament depolymerization // positive regulation of cell migration // positive regulation of actin filament bundle assembly // cellular response to hep…	GO:0001726 // GO:0005737 // GO:0005856 // GO:0005902 // GO:0005902 // GO:0005903 // GO:0030027 // GO:0030027 // GO:0030175 // GO:0030175 // GO:0032432 // GO:0032433 // GO:0042995 // GO:0070062 // GO:0005634 // GO:0001726 // GO:0001726 // GO:0005902 // GO:0005902 // GO:0030027 // GO:0030175 // GO:0032432 // GO:0032432 // GO:0032433	ruffle // cytoplasm // cytoskeleton // microvillus // microvillus // brush border // lamellipodium // lamellipodium // filopodium // filopodium // actin filament bundle // filopodium tip // cell projection // extracellular vesicular exosome // nucleus // ruffle // ruffle // microvillus // microvillus // lamellipodium // filopodium // actin filament bundle // actin filament bundle // filopodium tip	GO:0003779 // GO:0005509 // GO:0005515 // GO:0005546 // GO:0035727 // GO:0042802 // GO:0042803 // GO:0043027 // GO:0046872 // GO:0051015 // GO:0004197 // GO:0004197 // GO:0004843 // GO:0004843 // GO:0008233 // GO:0008234 // GO:0016787 // GO:0019901 // GO:0036459 // GO:0005509 // GO:0005509 // GO:0005546 // GO:0005546 // GO:0035727 // GO:0035727 // GO:0042802 // GO:0042803 // GO:0042803 // GO:0051…	actin binding // calcium ion binding // protein binding // phosphatidylinositol-4,5-bisphosphate binding // lysophosphatidic acid binding // identical protein binding // protein homodimerization activity // cysteine-type endopeptidase inhibitor activity involved in apoptotic process // metal ion binding // actin filament binding // cysteine-type endopeptidase activity // cysteine-type endopeptida…	---
17214257	150.396	167.871	0.895902	-0.158587	0	main		NM_021383	Rqcd1	rcd1 (required for cell differentiation) homolog 1 (S. pombe)	NM_021383	RefSeq	Mus musculus rcd1 (required for cell differentiation) homolog 1 (S. pombe) (Rqcd1), mRNA.	FALSE	58184	Mm.291708	Q9JKY0	chr1	GO:0006351 // GO:0006355 // GO:0006417 // GO:0019221 // GO:0031047 // GO:0033147 // GO:2000327 // GO:0033147 // GO:0033147 // GO:2000327 // GO:2000327	transcription, DNA-templated // regulation of transcription, DNA-templated // regulation of translation // cytokine-mediated signaling pathway // gene silencing by RNA // negative regulation of intracellular estrogen receptor signaling pathway // positive regulation of ligand-dependent nuclear receptor transcription coactivator activity // negative regulation of intracellular estrogen receptor si…	GO:0000932 // GO:0005634 // GO:0005737 // GO:0030014 // GO:0000932 // GO:0030014 // GO:0030014	cytoplasmic mRNA processing body // nucleus // cytoplasm // CCR4-NOT complex // cytoplasmic mRNA processing body // CCR4-NOT complex // CCR4-NOT complex	GO:0005515	protein binding	---
17214269	27.3943	26.0968	1.04972	0.0700012	0	main		NM_001081456	Plcd4	phospholipase C, delta 4	NM_001081456	RefSeq	Mus musculus phospholipase C, delta 4 (Plcd4), transcript variant 1, mRNA.	FALSE	18802	Mm.290731	Q8K3R3	chr1	GO:0006629 // GO:0007165 // GO:0007340 // GO:0016042 // GO:0035556 // GO:0046488 // GO:0007165 // GO:0007340 // GO:0046488	lipid metabolic process // signal transduction // acrosome reaction // lipid catabolic process // intracellular signal transduction // phosphatidylinositol metabolic process // signal transduction // acrosome reaction // phosphatidylinositol metabolic process	GO:0005622 // GO:0005623 // GO:0005634 // GO:0005737 // GO:0005783 // GO:0016020 // GO:0005622	intracellular // cell // nucleus // cytoplasm // endoplasmic reticulum // membrane // intracellular	GO:0004435 // GO:0004629 // GO:0004871 // GO:0005509 // GO:0008081 // GO:0016787 // GO:0046872 // GO:0004435 // GO:0004629	phosphatidylinositol phospholipase C activity // phospholipase C activity // signal transducer activity // calcium ion binding // phosphoric diester hydrolase activity // hydrolase activity // metal ion binding // phosphatidylinositol phospholipase C activity // phospholipase C activity	---
17214293	86.4516	90.9673	0.950358	-0.0734567	0	main		NM_025784	Bcs1l	BCS1-like (yeast)	NM_025784	RefSeq	Mus musculus BCS1-like (yeast) (Bcs1l), mRNA.	FALSE	66821	Mm.358700	Q9CZP5	chr1	GO:0007005 // GO:0032981 // GO:0033617 // GO:0034551 // GO:0034551 // GO:0007005 // GO:0008152 // GO:0032981 // GO:0033617 // GO:0034551	mitochondrion organization // mitochondrial respiratory chain complex I assembly // mitochondrial respiratory chain complex IV assembly // mitochondrial respiratory chain complex III assembly // mitochondrial respiratory chain complex III assembly // mitochondrion organization // metabolic process // mitochondrial respiratory chain complex I assembly // mitochondrial respiratory chain complex IV …	GO:0005739 // GO:0005739 // GO:0005739 // GO:0005743 // GO:0016020 // GO:0016021 // GO:0005739	mitochondrion // mitochondrion // mitochondrion // mitochondrial inner membrane // membrane // integral component of membrane // mitochondrion	GO:0000166 // GO:0005524 // GO:0017111	nucleotide binding // ATP binding // nucleoside-triphosphatase activity	---
17214307	47.734	54.4203	0.877137	-0.189126	0	main		NM_175031	Stk36	serine/threonine kinase 36	NM_175031	RefSeq	Mus musculus serine/threonine kinase 36 (Stk36), mRNA.	FALSE	269209	Mm.310974	Q69ZM6	chr1	GO:0003351 // GO:0006468 // GO:0007228 // GO:0007275 // GO:0007420 // GO:0009791 // GO:0016310 // GO:0030030 // GO:0042384 // GO:0045880 // GO:0051090 // GO:0051090 // GO:0051090	epithelial cilium movement // protein phosphorylation // positive regulation of hh target transcription factor activity // multicellular organismal development // brain development // post-embryonic development // phosphorylation // cell projection organization // cilium assembly // positive regulation of smoothened signaling pathway // regulation of sequence-specific DNA binding transcription fa…	GO:0005634 // GO:0005737 // GO:0005737 // GO:0005634 // GO:0005634 // GO:0005737 // GO:0005737	nucleus // cytoplasm // cytoplasm // nucleus // nucleus // cytoplasm // cytoplasm	GO:0000166 // GO:0004672 // GO:0004674 // GO:0005515 // GO:0005524 // GO:0008134 // GO:0016301 // GO:0016740 // GO:0016772 // GO:0046872 // GO:0008134 // GO:0008134	nucleotide binding // protein kinase activity // protein serine/threonine kinase activity // protein binding // ATP binding // transcription factor binding // kinase activity // transferase activity // transferase activity, transferring phosphorus-containing groups // metal ion binding // transcription factor binding // transcription factor binding	---
17214341	94.3392	97.4845	0.967735	-0.0473155	0	main		NM_001014974	Ttll4	tubulin tyrosine ligase-like family, member 4	NM_001014974	RefSeq	Mus musculus tubulin tyrosine ligase-like family, member 4 (Ttll4), mRNA.	FALSE	67534	Mm.260714	Q80UG8	chr1	GO:0006464 // GO:0018095 // GO:0018095	cellular protein modification process // protein polyglutamylation // protein polyglutamylation	GO:0005737 // GO:0005856 // GO:0005929 // GO:0042995 // GO:0005575	cytoplasm // cytoskeleton // cilium // cell projection // cellular_component	GO:0015631 // GO:0016874	tubulin binding // ligase activity	---
17214368	251.67	331.586	0.75899	-0.397848	0	main		NM_024264	Cyp27a1	cytochrome P450, family 27, subfamily a, polypeptide 1	NM_024264	RefSeq	Mus musculus cytochrome P450, family 27, subfamily a, polypeptide 1 (Cyp27a1), mRNA.	FALSE	104086	Mm.85083	Q9DBG1	chr1	GO:0008203 // GO:0036378 // GO:0055114 // GO:0008203 // GO:0036378 // GO:0055114	cholesterol metabolic process // calcitriol biosynthetic process from calciol // oxidation-reduction process // cholesterol metabolic process // calcitriol biosynthetic process from calciol // oxidation-reduction process	GO:0005739 // GO:0005739 // GO:0005740 // GO:0005743 // GO:0016020 // GO:0005739 // GO:0005740 // GO:0031966	mitochondrion // mitochondrion // mitochondrial envelope // mitochondrial inner membrane // membrane // mitochondrion // mitochondrial envelope // mitochondrial membrane	GO:0004497 // GO:0005506 // GO:0016491 // GO:0016705 // GO:0020037 // GO:0030343 // GO:0031073 // GO:0046872 // GO:0047749 // GO:0030343 // GO:0031073	monooxygenase activity // iron ion binding // oxidoreductase activity // oxidoreductase activity, acting on paired donors, with incorporation or reduction of molecular oxygen // heme binding // vitamin D3 25-hydroxylase activity // cholesterol 26-hydroxylase activity // metal ion binding // cholestanetriol 26-monooxygenase activity // vitamin D3 25-hydroxylase activity // cholesterol 26-hydroxyla…	---
17214380	39.1508	39.0572	1.0024	0.003454	0	main		NM_009526	Wnt6	wingless-type MMTV integration site family, member 6	NM_009526	RefSeq	Mus musculus wingless-type MMTV integration site family, member 6 (Wnt6), mRNA.	FALSE	22420	Mm.268282	P22727	chr1	GO:0001658 // GO:0007165 // GO:0007267 // GO:0007275 // GO:0009798 // GO:0009887 // GO:0010628 // GO:0010628 // GO:0016055 // GO:0030182 // GO:0042475 // GO:0045165 // GO:0045893 // GO:0060684 // GO:0070172 // GO:0072079 // GO:0072080 // GO:0010628 // GO:0016055 // GO:0030182 // GO:0042475 // GO:0045165 // GO:0070172	branching involved in ureteric bud morphogenesis // signal transduction // cell-cell signaling // multicellular organismal development // axis specification // organ morphogenesis // positive regulation of gene expression // positive regulation of gene expression // Wnt signaling pathway // neuron differentiation // odontogenesis of dentin-containing tooth // cell fate commitment // positive regu…	GO:0005576 // GO:0005578 // GO:0005615 // GO:0009986 // GO:0031012 // GO:0005615 // GO:0005788	extracellular region // proteinaceous extracellular matrix // extracellular space // cell surface // extracellular matrix // extracellular space // endoplasmic reticulum lumen	GO:0005102 // GO:0005109 // GO:0005515 // GO:0005102 // GO:0005109	receptor binding // frizzled binding // protein binding // receptor binding // frizzled binding	---
17214387	70.8279	71.6114	0.98906	-0.0158705	0	main		NM_009518	Wnt10a	wingless-type MMTV integration site family, member 10A	NM_009518	RefSeq	Mus musculus wingless-type MMTV integration site family, member 10A (Wnt10a), mRNA.	FALSE	22409	Mm.5130	P70701	chr1	GO:0001942 // GO:0007165 // GO:0007267 // GO:0007275 // GO:0009887 // GO:0010628 // GO:0014033 // GO:0016055 // GO:0030182 // GO:0031069 // GO:0042476 // GO:0042487 // GO:0043586 // GO:0043588 // GO:0045165 // GO:0048730 // GO:0048733 // GO:0001942 // GO:0016055 // GO:0016055 // GO:0030182 // GO:0031069 // GO:0042476 // GO:0043586 // GO:0043588 // GO:0045165 // GO:0048730 // GO:0048733 // GO:0071…	hair follicle development // signal transduction // cell-cell signaling // multicellular organismal development // organ morphogenesis // positive regulation of gene expression // neural crest cell differentiation // Wnt signaling pathway // neuron differentiation // hair follicle morphogenesis // odontogenesis // regulation of odontogenesis of dentin-containing tooth // tongue development // ski…	GO:0005576 // GO:0005578 // GO:0005615 // GO:0005615	extracellular region // proteinaceous extracellular matrix // extracellular space // extracellular space	GO:0005102 // GO:0005109 // GO:0005102 // GO:0005109	receptor binding // frizzled binding // receptor binding // frizzled binding	---
17214395	15.6135	18.7638	0.832104	-0.265165	0	main		XR_373534	LOC102634844	uncharacterized LOC102634844	XR_373534	RefSeq	PREDICTED: Mus musculus uncharacterized LOC102634844 (LOC102634844), ncRNA.	FALSE	102634844	---	---	chr1	---	---	---	---	---	---	---
17214400	56.4294	58.4031	0.966205	-0.0495987	0	main		NM_009872	Cdk5r2	cyclin-dependent kinase 5, regulatory subunit 2 (p39)	NM_009872	RefSeq	Mus musculus cyclin-dependent kinase 5, regulatory subunit 2 (p39) (Cdk5r2), mRNA.	FALSE	12570	Mm.153833	O35926	chr1	GO:0001764 // GO:0021549 // GO:0021722 // GO:0021766 // GO:0021819 // GO:0045860 // GO:0045956 // GO:0071902 // GO:0071902 // GO:0071902	neuron migration // cerebellum development // superior olivary nucleus maturation // hippocampus development // layer formation in cerebral cortex // positive regulation of protein kinase activity // positive regulation of calcium ion-dependent exocytosis // positive regulation of protein serine/threonine kinase activity // positive regulation of protein serine/threonine kinase activity // positi…	GO:0005737 // GO:0005886 // GO:0016020 // GO:0016533	cytoplasm // plasma membrane // membrane // cyclin-dependent protein kinase 5 holoenzyme complex	GO:0008092 // GO:0008289 // GO:0016534 // GO:0016534 // GO:0016534	cytoskeletal protein binding // lipid binding // cyclin-dependent protein kinase 5 activator activity // cyclin-dependent protein kinase 5 activator activity // cyclin-dependent protein kinase 5 activator activity	---
17214405	38.94	44.1361	0.882272	-0.180705	0	main		ENSMUST00000160540	Gm15841	predicted gene 15841	ENSMUST00000160540	ENSEMBL	havana:known chromosome:GRCm38:1:74902371:74907653:1 gene:ENSMUSG00000089653 gene_biotype:antisense transcript_biotype:antisense	FALSE	---	Mm.311263	---	chr1	---	---	---	---	---	---	---
17214409	281.148	314.799	0.893104	-0.1631	0	main		NM_170755	Fam134a	family with sequence similarity 134, member A	NM_170755	RefSeq	Mus musculus family with sequence similarity 134, member A (Fam134a), mRNA.	FALSE	227298	Mm.273062	Q6NS82	chr1	GO:0008150	biological_process	GO:0016020 // GO:0016021 // GO:0005575	membrane // integral component of membrane // cellular_component	GO:0003674	molecular_function	---
17214421	159.2	162.294	0.980938	-0.0277666	0	main		NM_001159905	Zfand2b	zinc finger, AN1 type domain 2B	NM_001159905	RefSeq	Mus musculus zinc finger, AN1 type domain 2B (Zfand2b), transcript variant 2, mRNA.	FALSE	68818	Mm.32646	Q91X58	chr1	GO:0008150	biological_process	GO:0005783 // GO:0005575	endoplasmic reticulum // cellular_component	GO:0008270 // GO:0046872 // GO:0003674	zinc ion binding // metal ion binding // molecular_function	---
17214433	68.3126	80.2723	0.85101	-0.232751	0	main		NR_051998	Ankzf1	ankyrin repeat and zinc finger domain containing 1	NR_051998	RefSeq	Mus musculus ankyrin repeat and zinc finger domain containing 1 (Ankzf1), transcript variant 3, non-coding RNA.	FALSE	52231	Mm.259326	Q80UU1	chr1	GO:0008150	biological_process	GO:0005575	cellular_component	GO:0046872 // GO:0003674	metal ion binding // molecular_function	---
17214449	130.797	133.804	0.977526	-0.0327928	0	main		NM_001277992	Stk16	serine/threonine kinase 16	NM_001277992	RefSeq	Mus musculus serine/threonine kinase 16 (Stk16), transcript variant 2, mRNA.	FALSE	20872	Mm.17461	O88697	chr1	GO:0006366 // GO:0006468 // GO:0016310 // GO:0045944 // GO:0046777 // GO:0046777 // GO:0071560 // GO:0006468 // GO:0018108 // GO:0045944 // GO:0046777 // GO:0071560	transcription from RNA polymerase II promoter // protein phosphorylation // phosphorylation // positive regulation of transcription from RNA polymerase II promoter // protein autophosphorylation // protein autophosphorylation // cellular response to transforming growth factor beta stimulus // protein phosphorylation // peptidyl-tyrosine phosphorylation // positive regulation of transcription from…	GO:0005737 // GO:0005798 // GO:0016020 // GO:0048471	cytoplasm // Golgi-associated vesicle // membrane // perinuclear region of cytoplasm	GO:0000166 // GO:0001077 // GO:0004672 // GO:0004674 // GO:0004715 // GO:0005524 // GO:0016301 // GO:0016740 // GO:0016772 // GO:0001077 // GO:0004672 // GO:0004674	nucleotide binding // RNA polymerase II core promoter proximal region sequence-specific DNA binding transcription factor activity involved in positive regulation of transcription // protein kinase activity // protein serine/threonine kinase activity // non-membrane spanning protein tyrosine kinase activity // ATP binding // kinase activity // transferase activity // transferase activity, transfer…	---
17214462	57.2162	55.089	1.03861	0.0546574	0	main		NM_001159883	Dnajb2	DnaJ (Hsp40) homolog, subfamily B, member 2	NM_001159883	RefSeq	Mus musculus DnaJ (Hsp40) homolog, subfamily B, member 2 (Dnajb2), transcript variant 3, mRNA.	FALSE	56812	Mm.489660	Q9QYI5	chr1	GO:0008285 // GO:0030308 // GO:0030433 // GO:0031398 // GO:0032436 // GO:0042026 // GO:0090084 // GO:0090086 // GO:0008285 // GO:0008285 // GO:0030308 // GO:0030308 // GO:0030433 // GO:0031398 // GO:0032436 // GO:0090084 // GO:0090086	negative regulation of cell proliferation // negative regulation of cell growth // ER-associated ubiquitin-dependent protein catabolic process // positive regulation of protein ubiquitination // positive regulation of proteasomal ubiquitin-dependent protein catabolic process // protein refolding // negative regulation of inclusion body assembly // negative regulation of protein deubiquitination /…	GO:0000502 // GO:0005634 // GO:0005829 // GO:0016234 // GO:0000502 // GO:0016234	proteasome complex // nucleus // cytosol // inclusion body // proteasome complex // inclusion body	GO:0030544 // GO:0031593 // GO:0051082 // GO:0051087 // GO:0070628 // GO:0030544 // GO:0031593 // GO:0070628	Hsp70 protein binding // polyubiquitin binding // unfolded protein binding // chaperone binding // proteasome binding // Hsp70 protein binding // polyubiquitin binding // proteasome binding	---
17214476	148.805	111.841	1.33051	0.411984	0	main		NM_010043	Des	desmin	NM_010043	RefSeq	Mus musculus desmin (Des), mRNA.	FALSE	13346	Mm.6712	P31001	chr1	GO:0007517	muscle organ development	GO:0005622 // GO:0005737 // GO:0005856 // GO:0005882 // GO:0005916 // GO:0005921 // GO:0030018 // GO:0030018 // GO:0031594 // GO:0042383 // GO:0043292 // GO:0045098 // GO:0005737 // GO:0005882 // GO:0030018	intracellular // cytoplasm // cytoskeleton // intermediate filament // fascia adherens // gap junction // Z disc // Z disc // neuromuscular junction // sarcolemma // contractile fiber // type III intermediate filament // cytoplasm // intermediate filament // Z disc	GO:0005198 // GO:0005200 // GO:0005515 // GO:0008092 // GO:0042802 // GO:0008092 // GO:0042802	structural molecule activity // structural constituent of cytoskeleton // protein binding // cytoskeletal protein binding // identical protein binding // cytoskeletal protein binding // identical protein binding	---
17214487	61.2593	61.5784	0.994819	-0.00749456	0	main		NM_001085370	Speg	SPEG complex locus	NM_001085370	RefSeq	Mus musculus SPEG complex locus (Speg), transcript variant 2, mRNA.	FALSE	11790	Mm.275397	Q62407	chr1	GO:0001701 // GO:0006468 // GO:0016310 // GO:0030154 // GO:0055013 // GO:0060541 // GO:0072358 // GO:0042692	in utero embryonic development // protein phosphorylation // phosphorylation // cell differentiation // cardiac muscle cell development // respiratory system development // cardiovascular system development // muscle cell differentiation	GO:0005634 // GO:0005634	nucleus // nucleus	GO:0000166 // GO:0004672 // GO:0004674 // GO:0005524 // GO:0016301 // GO:0016740 // GO:0016772	nucleotide binding // protein kinase activity // protein serine/threonine kinase activity // ATP binding // kinase activity // transferase activity // transferase activity, transferring phosphorus-containing groups	---
17214543	251.612	266.675	0.943514	-0.0838836	0	main		ENSMUST00000113584	Gmppa	GDP-mannose pyrophosphorylase A	ENSMUST00000113584	ENSEMBL	havana:known chromosome:GRCm38:1:75435943:75443173:1 gene:ENSMUSG00000033021 gene_biotype:protein_coding transcript_biotype:protein_coding	FALSE	69080	Mm.23951 // Mm.491724	Q922H4	chr1	GO:0009058 // GO:0009298	biosynthetic process // GDP-mannose biosynthetic process	GO:0005737 // GO:0005575	cytoplasm // cellular_component	GO:0016740 // GO:0016779 // GO:0003674 // GO:0004475 // GO:0005525	transferase activity // nucleotidyltransferase activity // molecular_function // mannose-1-phosphate guanylyltransferase activity // GTP binding	---
17214564	70.1179	70.7075	0.991662	-0.0120792	0	main		NM_183022	Asic4	acid-sensing (proton-gated) ion channel family member 4	NM_183022	RefSeq	Mus musculus acid-sensing (proton-gated) ion channel family member 4 (Asic4), mRNA.	FALSE	241118	Mm.110790	Q7TNS7	chr1	GO:0006810 // GO:0006811 // GO:0006814 // GO:0035725	transport // ion transport // sodium ion transport // sodium ion transmembrane transport	GO:0016020 // GO:0016021	membrane // integral component of membrane	GO:0005272	sodium channel activity	---
17214578	41.9242	37.1358	1.12894	0.174973	0	main		ENSMUST00000050899	Tmem198	transmembrane protein 198	ENSMUST00000050899	ENSEMBL	havana:known chromosome:GRCm38:1:75479580:75485705:1 gene:ENSMUSG00000051703 gene_biotype:protein_coding transcript_biotype:protein_coding	FALSE	319998	Mm.44401	Q8BG75	chr1	GO:0007275 // GO:0016055 // GO:0090263 // GO:0090263	multicellular organismal development // Wnt signaling pathway // positive regulation of canonical Wnt signaling pathway // positive regulation of canonical Wnt signaling pathway	GO:0005886 // GO:0016020 // GO:0016021 // GO:0016023 // GO:0031410 // GO:0005886 // GO:0016023	plasma membrane // membrane // integral component of membrane // cytoplasmic membrane-bounded vesicle // cytoplasmic vesicle // plasma membrane // cytoplasmic membrane-bounded vesicle	GO:0003674	molecular_function	---
17214588	38.5784	31.997	1.20569	0.269857	0	main		NM_010564	Inha	inhibin alpha	NM_010564	RefSeq	Mus musculus inhibin alpha (Inha), mRNA.	FALSE	16322	Mm.1100	Q04997	chr1	GO:0001541 // GO:0008584 // GO:0042127 // GO:0042541 // GO:0046882 // GO:0051726 // GO:0001541 // GO:0008584 // GO:0042127 // GO:0042541 // GO:0042541 // GO:0046882 // GO:0051726	ovarian follicle development // male gonad development // regulation of cell proliferation // hemoglobin biosynthetic process // negative regulation of follicle-stimulating hormone secretion // regulation of cell cycle // ovarian follicle development // male gonad development // regulation of cell proliferation // hemoglobin biosynthetic process // hemoglobin biosynthetic process // negative regu…	GO:0001750 // GO:0001917 // GO:0005576 // GO:0005615 // GO:0005737 // GO:0034673 // GO:0043025 // GO:0043512 // GO:0001750 // GO:0001917 // GO:0005615 // GO:0034673 // GO:0043025 // GO:0043512	photoreceptor outer segment // photoreceptor inner segment // extracellular region // extracellular space // cytoplasm // inhibin-betaglycan-ActRII complex // neuronal cell body // inhibin A complex // photoreceptor outer segment // photoreceptor inner segment // extracellular space // inhibin-betaglycan-ActRII complex // neuronal cell body // inhibin A complex	GO:0005102 // GO:0005179 // GO:0008083 // GO:0034711 // GO:0046982 // GO:0005102 // GO:0034711 // GO:0046982	receptor binding // hormone activity // growth factor activity // inhibin binding // protein heterodimerization activity // receptor binding // inhibin binding // protein heterodimerization activity	---
17214593	52.4682	51.3541	1.02169	0.0309638	0	main		BC061635	Stk11ip	serine/threonine kinase 11 interacting protein	BC061635	GenBank	Mus musculus serine/threonine kinase 11 interacting protein, mRNA (cDNA clone MGC:67731 IMAGE:6530178), complete cds.	FALSE	71728	Mm.312650	Q3TAA7	chr1	GO:0008104 // GO:0008104	protein localization // protein localization	GO:0005737 // GO:0005765 // GO:0043231 // GO:0005737 // GO:0005765	cytoplasm // lysosomal membrane // intracellular membrane-bounded organelle // cytoplasm // lysosomal membrane	GO:0019901 // GO:0019901	protein kinase binding // protein kinase binding	---
17214622	68.3796	54.8527	1.24661	0.318005	0	main		NM_009208	Slc4a3	solute carrier family 4 (anion exchanger), member 3	NM_009208	RefSeq	Mus musculus solute carrier family 4 (anion exchanger), member 3 (Slc4a3), mRNA.	FALSE	20536	Mm.5053	P16283	chr1	GO:0006810 // GO:0006811 // GO:0006820 // GO:0034220 // GO:0051453 // GO:0006820 // GO:0055085	transport // ion transport // anion transport // ion transmembrane transport // regulation of intracellular pH // anion transport // transmembrane transport	GO:0005886 // GO:0016020 // GO:0016021	plasma membrane // membrane // integral component of membrane	GO:0005215 // GO:0005452 // GO:0008509 // GO:0015297 // GO:0015301 // GO:0015301	transporter activity // inorganic anion exchanger activity // anion transmembrane transporter activity // antiporter activity // anion:anion antiporter activity // anion:anion antiporter activity	---
17214650	10.2233	8.17095	1.25118	0.323285	0	main		ENSMUST00000120832	Gm15182	predicted gene 15182	ENSMUST00000120832	ENSEMBL	havana:known chromosome:GRCm38:1:75624654:75626329:1 gene:ENSMUSG00000082528 gene_biotype:pseudogene transcript_biotype:processed_pseudogene	FALSE	---	---	---	chr1	---	---	---	---	---	---	---
17214656	13.6484	13.3774	1.02025	0.0289266	0	main		NR_038012	Gm17751	predicted gene, 17751	NR_038012	RefSeq	Mus musculus predicted gene, 17751 (Gm17751), transcript variant 1, long non-coding RNA.	FALSE	620079	Mm.378379	---	chr1	---	---	---	---	---	---	---
17214663	75.9507	53.5559	1.41816	0.504018	0	main		ENSMUST00000158701	Gm25974	predicted gene, 25974	ENSMUST00000158701	ENSEMBL	ncrna:known chromosome:GRCm38:1:77144753:77144846:1 gene:ENSMUSG00000089326 gene_biotype:rRNA transcript_biotype:rRNA	FALSE	---	---	---	chr1	---	---	---	---	---	---	---
17214665	27.1284	24.899	1.08954	0.123714	0	main		NM_001004173	Sgpp2	sphingosine-1-phosphate phosphotase 2	NM_001004173	RefSeq	Mus musculus sphingosine-1-phosphate phosphotase 2 (Sgpp2), mRNA.	FALSE	433323	Mm.276248	Q810K3	chr1	GO:0006670 // GO:0016311 // GO:0006670 // GO:0016311	sphingosine metabolic process // dephosphorylation // sphingosine metabolic process // dephosphorylation	GO:0005783 // GO:0016020 // GO:0016021 // GO:0005783 // GO:0005789	endoplasmic reticulum // membrane // integral component of membrane // endoplasmic reticulum // endoplasmic reticulum membrane	GO:0003824 // GO:0008138 // GO:0008330 // GO:0008579 // GO:0008969 // GO:0016312 // GO:0016787 // GO:0017017 // GO:0017161 // GO:0019178 // GO:0019198 // GO:0030351 // GO:0030352 // GO:0030487 // GO:0042392 // GO:0043726 // GO:0043812 // GO:0043813 // GO:0052629 // GO:0052745 // GO:0052825 // GO:0052828 // GO:0052829 // GO:0052830 // GO:0052831 // GO:0052867 // GO:1990003 // GO:0042392	catalytic activity // protein tyrosine/serine/threonine phosphatase activity // protein tyrosine/threonine phosphatase activity // JUN kinase phosphatase activity // phosphohistidine phosphatase activity // inositol bisphosphate phosphatase activity // hydrolase activity // MAP kinase tyrosine/serine/threonine phosphatase activity // inositol-1,3,4-trisphosphate 4-phosphatase activity // NADP pho…	---
17214672	99.2091	86.6151	1.1454	0.195853	0	main		NM_026713	Mogat1	monoacylglycerol O-acyltransferase 1	NM_026713	RefSeq	Mus musculus monoacylglycerol O-acyltransferase 1 (Mogat1), mRNA.	FALSE	68393	Mm.41325	Q91ZV4	chr1	GO:0006071 // GO:0006629 // GO:0006651 // GO:0019432	glycerol metabolic process // lipid metabolic process // diacylglycerol biosynthetic process // triglyceride biosynthetic process	GO:0005783 // GO:0016020 // GO:0016021 // GO:0005783 // GO:0005789 // GO:0016020	endoplasmic reticulum // membrane // integral component of membrane // endoplasmic reticulum // endoplasmic reticulum membrane // membrane	GO:0003846 // GO:0004144 // GO:0016740 // GO:0016746 // GO:0016747 // GO:0003846	2-acylglycerol O-acyltransferase activity // diacylglycerol O-acyltransferase activity // transferase activity // transferase activity, transferring acyl groups // transferase activity, transferring acyl groups other than amino-acyl groups // 2-acylglycerol O-acyltransferase activity	---
17214685	112.808	98.1444	1.14941	0.200891	0	main		NM_001033606	Acsl3	acyl-CoA synthetase long-chain family member 3	NM_001033606	RefSeq	Mus musculus acyl-CoA synthetase long-chain family member 3 (Acsl3), transcript variant 2, mRNA.	FALSE	74205	Mm.276016	Q9CZW4	chr1	GO:0001676 // GO:0006629 // GO:0006631 // GO:0006633 // GO:0008152 // GO:0034379 // GO:0042998 // GO:0044539 // GO:0051047 // GO:2001247 // GO:0001676 // GO:0006633 // GO:0007420 // GO:0007584 // GO:0014070 // GO:0034379 // GO:0042998 // GO:0044539 // GO:0051047 // GO:2001247 // GO:0006364 // GO:0007126 // GO:0007275 // GO:0007283 // GO:0007283 // GO:0030154 // GO:0042254	long-chain fatty acid metabolic process // lipid metabolic process // fatty acid metabolic process // fatty acid biosynthetic process // metabolic process // very-low-density lipoprotein particle assembly // positive regulation of Golgi to plasma membrane protein transport // long-chain fatty acid import // positive regulation of secretion // positive regulation of phosphatidylcholine biosyntheti…	GO:0005739 // GO:0005741 // GO:0005777 // GO:0005783 // GO:0005794 // GO:0005811 // GO:0016020 // GO:0016021 // GO:0043231 // GO:0048471 // GO:0005778 // GO:0005783 // GO:0005789 // GO:0005794 // GO:0005811 // GO:0031090 // GO:0048471 // GO:0005634 // GO:0005730 // GO:0032040 // GO:0019013 // GO:0030529	mitochondrion // mitochondrial outer membrane // peroxisome // endoplasmic reticulum // Golgi apparatus // lipid particle // membrane // integral component of membrane // intracellular membrane-bounded organelle // perinuclear region of cytoplasm // peroxisomal membrane // endoplasmic reticulum // endoplasmic reticulum membrane // Golgi apparatus // lipid particle // organelle membrane // perinuc…	GO:0000166 // GO:0003824 // GO:0004467 // GO:0005524 // GO:0016874 // GO:0019901 // GO:0019904 // GO:0004467 // GO:0019901 // GO:0019904	nucleotide binding // catalytic activity // long-chain fatty acid-CoA ligase activity // ATP binding // ligase activity // protein kinase binding // protein domain specific binding // long-chain fatty acid-CoA ligase activity // protein kinase binding // protein domain specific binding	---
17214711	99.2947	105.3	0.942972	-0.0847124	0	main		NM_021342	Kcne4	potassium voltage-gated channel, Isk-related subfamily, gene 4	NM_021342	RefSeq	Mus musculus potassium voltage-gated channel, Isk-related subfamily, gene 4 (Kcne4), mRNA.	FALSE	57814	Mm.24386	Q9WTW3	chr1	GO:0006810 // GO:0006811 // GO:0006813 // GO:0034765 // GO:0071805 // GO:0071805	transport // ion transport // potassium ion transport // regulation of ion transmembrane transport // potassium ion transmembrane transport // potassium ion transmembrane transport	GO:0008076 // GO:0016020 // GO:0016021 // GO:0016324 // GO:0016324	voltage-gated potassium channel complex // membrane // integral component of membrane // apical plasma membrane // apical plasma membrane	GO:0005244 // GO:0005249 // GO:0005267 // GO:0005267	voltage-gated ion channel activity // voltage-gated potassium channel activity // potassium channel activity // potassium channel activity	---
17214722	82.0576	84.1909	0.974662	-0.0370268	0	main		NM_001081210	Mrpl44	mitochondrial ribosomal protein L44	NM_001081210	RefSeq	Mus musculus mitochondrial ribosomal protein L44 (Mrpl44), mRNA.	FALSE	69163	Mm.238455	Q9CY73	chr1	GO:0006396 // GO:0070125 // GO:0070125 // GO:0090305 // GO:0090501 // GO:0090502	RNA processing // mitochondrial translational elongation // mitochondrial translational elongation // nucleic acid phosphodiester bond hydrolysis // RNA phosphodiester bond hydrolysis // RNA phosphodiester bond hydrolysis, endonucleolytic	GO:0005739 // GO:0005840 // GO:0030529 // GO:0005739	mitochondrion // ribosome // ribonucleoprotein complex // mitochondrion	GO:0003723 // GO:0004518 // GO:0004519 // GO:0004525 // GO:0016443 // GO:0016787 // GO:0044822	RNA binding // nuclease activity // endonuclease activity // ribonuclease III activity // bidentate ribonuclease III activity // hydrolase activity // poly(A) RNA binding	---
17214731	27.4994	29.5316	0.931188	-0.102856	0	main		NR_040460	1700016L21Rik	RIKEN cDNA 1700016L21 gene	NR_040460	RefSeq	Mus musculus RIKEN cDNA 1700016L21 gene (1700016L21Rik), long non-coding RNA.	FALSE	72208	Mm.396181	---	chr1	---	---	---	---	---	---	---
17214735	14.1128	15.3207	0.921158	-0.11848	0	main		NM_172849	Nyap2	neuronal tyrosine-phophorylated phosphoinositide 3-kinase adaptor 2	NM_172849	RefSeq	Mus musculus neuronal tyrosine-phophorylated phosphoinositide 3-kinase adaptor 2 (Nyap2), mRNA.	FALSE	241134	Mm.313904	Q8BM65	chr1	GO:0014065 // GO:0048812 // GO:0014065 // GO:0048812	phosphatidylinositol 3-kinase signaling // neuron projection morphogenesis // phosphatidylinositol 3-kinase signaling // neuron projection morphogenesis	GO:0005622	intracellular	GO:0005515	protein binding	---
17214753	29.3614	31.8289	0.922476	-0.116417	0	main		ENSMUST00000023262	Gm9747	predicted gene 9747	ENSMUST00000023262	ENSEMBL	ensembl:known chromosome:GRCm38:1:82233112:82235933:1 gene:ENSMUSG00000022591 gene_biotype:protein_coding transcript_biotype:protein_coding	FALSE	---	Mm.426987	Q810H1	chr1	GO:0008150 // GO:0002053 // GO:0008286 // GO:0010468 // GO:0010907 // GO:0014065 // GO:0016042 // GO:0030073 // GO:0030335 // GO:0030879 // GO:0032000 // GO:0032868 // GO:0032869 // GO:0032869 // GO:0034504 // GO:0034504 // GO:0043491 // GO:0043552 // GO:0045725 // GO:0046326 // GO:0046676 // GO:0048009 // GO:2001275	biological_process // positive regulation of mesenchymal cell proliferation // insulin receptor signaling pathway // regulation of gene expression // positive regulation of glucose metabolic process // phosphatidylinositol 3-kinase signaling // lipid catabolic process // insulin secretion // positive regulation of cell migration // mammary gland development // positive regulation of fatty acid be…	GO:0005575 // GO:0005634 // GO:0005737 // GO:0005886 // GO:0005901 // GO:0036064	cellular_component // nucleus // cytoplasm // plasma membrane // caveola // ciliary basal body	GO:0003674 // GO:0005158 // GO:0005159 // GO:0005515 // GO:0019901 // GO:0043548	molecular_function // insulin receptor binding // insulin-like growth factor receptor binding // protein binding // protein kinase binding // phosphatidylinositol 3-kinase binding	---
17214759	131.833	133.76	0.9856	-0.0209265	0	main		NM_001122685	Rhbdd1	rhomboid domain containing 1	NM_001122685	RefSeq	Mus musculus rhomboid domain containing 1 (Rhbdd1), transcript variant 2, mRNA.	FALSE	76867	Mm.226994	Q8BHC7	chr1	GO:0006508 // GO:0006915 // GO:0007283 // GO:0010954 // GO:0030154 // GO:0030433 // GO:0031293 // GO:0033619 // GO:0033619 // GO:0034620 // GO:0034644 // GO:0043066 // GO:0043066 // GO:0043687 // GO:0045732 // GO:0045732 // GO:0048515 // GO:0051047 // GO:0051047 // GO:2000254 // GO:0033619 // GO:0045732 // GO:0051047	proteolysis // apoptotic process // spermatogenesis // positive regulation of protein processing // cell differentiation // ER-associated ubiquitin-dependent protein catabolic process // membrane protein intracellular domain proteolysis // membrane protein proteolysis // membrane protein proteolysis // cellular response to unfolded protein // cellular response to UV // negative regulation of apop…	GO:0005739 // GO:0005783 // GO:0005789 // GO:0016020 // GO:0016021 // GO:0030176 // GO:0044322 // GO:0005789	mitochondrion // endoplasmic reticulum // endoplasmic reticulum membrane // membrane // integral component of membrane // integral component of endoplasmic reticulum membrane // endoplasmic reticulum quality control compartment // endoplasmic reticulum membrane	GO:0004175 // GO:0004175 // GO:0004252 // GO:0004252 // GO:0005515 // GO:0008233 // GO:0008236 // GO:0016787 // GO:0004175 // GO:0004252	endopeptidase activity // endopeptidase activity // serine-type endopeptidase activity // serine-type endopeptidase activity // protein binding // peptidase activity // serine-type peptidase activity // hydrolase activity // endopeptidase activity // serine-type endopeptidase activity	---
17214771	54.4816	57.3187	0.950502	-0.0732384	0	main		NM_007734	Col4a3	collagen, type IV, alpha 3	NM_007734	RefSeq	Mus musculus collagen, type IV, alpha 3 (Col4a3), mRNA.	FALSE	12828	Mm.389135	Q9QZS0	chr1	GO:0006919 // GO:0007155 // GO:0007166 // GO:0008283 // GO:0016525 // GO:0016525 // GO:0032836 // GO:0072577 // GO:0006919 // GO:0006919 // GO:0008283 // GO:0008283 // GO:0009749 // GO:0016525 // GO:0072577 // GO:0072577	activation of cysteine-type endopeptidase activity involved in apoptotic process // cell adhesion // cell surface receptor signaling pathway // cell proliferation // negative regulation of angiogenesis // negative regulation of angiogenesis // glomerular basement membrane development // endothelial cell apoptotic process // activation of cysteine-type endopeptidase activity involved in apoptotic …	GO:0005576 // GO:0005578 // GO:0005581 // GO:0005587 // GO:0005587 // GO:0005604 // GO:0005604 // GO:0005587 // GO:0005604 // GO:0005604	extracellular region // proteinaceous extracellular matrix // collagen trimer // collagen type IV trimer // collagen type IV trimer // basement membrane // basement membrane // collagen type IV trimer // basement membrane // basement membrane	GO:0005178 // GO:0005201 // GO:0005178	integrin binding // extracellular matrix structural constituent // integrin binding	---
17214823	38.1101	24.9875	1.52517	0.608967	0	main		ENSMUST00000083121	n-R5s213	nuclear encoded rRNA 5S 213	ENSMUST00000083121	ENSEMBL	ncrna:known chromosome:GRCm38:1:82635013:82635110:1 gene:ENSMUSG00000065055 gene_biotype:rRNA transcript_biotype:rRNA	FALSE	---	---	---	chr1	---	---	---	---	---	---	---
17214825	335.935	283.926	1.18318	0.242664	0	main		NM_029409	Mff	mitochondrial fission factor	NM_029409	RefSeq	Mus musculus mitochondrial fission factor (Mff), mRNA.	FALSE	75734	Mm.396863	Q6PCP5	chr1	GO:0000266 // GO:0070584 // GO:0001836 // GO:0006626 // GO:0008053 // GO:0008053 // GO:0010821 // GO:0016559 // GO:0043653 // GO:0051260 // GO:0070584 // GO:0090141 // GO:0090141 // GO:0090200 // GO:0090314 // GO:0090314 // GO:1900063	mitochondrial fission // mitochondrion morphogenesis // release of cytochrome c from mitochondria // protein targeting to mitochondrion // mitochondrial fusion // mitochondrial fusion // regulation of mitochondrion organization // peroxisome fission // mitochondrial fragmentation involved in apoptotic process // protein homooligomerization // mitochondrion morphogenesis // positive regulation of …	GO:0005739 // GO:0005741 // GO:0005777 // GO:0016020 // GO:0016021 // GO:0030054 // GO:0031410 // GO:0045202 // GO:0005737 // GO:0005739 // GO:0005741 // GO:0005777 // GO:0008021 // GO:0032592	mitochondrion // mitochondrial outer membrane // peroxisome // membrane // integral component of membrane // cell junction // cytoplasmic vesicle // synapse // cytoplasm // mitochondrion // mitochondrial outer membrane // peroxisome // synaptic vesicle // integral component of mitochondrial membrane	GO:0005515 // GO:0042803 // GO:0042803	protein binding // protein homodimerization activity // protein homodimerization activity	---
17214841	646.757	470.197	1.3755	0.459958	0	main		NM_010472	Agfg1	ArfGAP with FG repeats 1	NM_010472	RefSeq	Mus musculus ArfGAP with FG repeats 1 (Agfg1), mRNA.	FALSE	15463	Mm.433409	Q8K2K6	chr1	GO:0001675 // GO:0006810 // GO:0007275 // GO:0007283 // GO:0007289 // GO:0030154 // GO:0032312 // GO:0045109 // GO:0043547	acrosome assembly // transport // multicellular organismal development // spermatogenesis // spermatid nucleus differentiation // cell differentiation // regulation of ARF GTPase activity // intermediate filament organization // positive regulation of GTPase activity	GO:0005634 // GO:0016023 // GO:0031410 // GO:0042995 // GO:0043025 // GO:0043231 // GO:0016023	nucleus // cytoplasmic membrane-bounded vesicle // cytoplasmic vesicle // cell projection // neuronal cell body // intracellular membrane-bounded organelle // cytoplasmic membrane-bounded vesicle	GO:0003677 // GO:0008060 // GO:0008270 // GO:0046872	DNA binding // ARF GTPase activator activity // zinc ion binding // metal ion binding	○
17214857	45.9165	54.2074	0.847052	-0.239477	0	main		XM_006496447	Ccl20	chemokine (C-C motif) ligand 20	XM_006496447	RefSeq	PREDICTED: Mus musculus chemokine (C-C motif) ligand 20 (Ccl20), transcript variant X1, mRNA.	FALSE	20297	Mm.116739	O89093	chr1	GO:0006935 // GO:0006954 // GO:0006955 // GO:0050726 // GO:0051770 // GO:0060326 // GO:2000406 // GO:0006935 // GO:0042466 // GO:0060326 // GO:2000406	chemotaxis // inflammatory response // immune response // positive regulation of interleukin-1 alpha biosynthetic process // positive regulation of nitric-oxide synthase biosynthetic process // cell chemotaxis // positive regulation of T cell migration // chemotaxis // chemokinesis // cell chemotaxis // positive regulation of T cell migration	GO:0005576 // GO:0005615 // GO:0005615	extracellular region // extracellular space // extracellular space	GO:0005125 // GO:0005515 // GO:0008009 // GO:0005125 // GO:0008009	cytokine activity // protein binding // chemokine activity // cytokine activity // chemokine activity	---
17214865	8.97635	8.35626	1.07421	0.103273	0	main		NR_027636	Daw1	dynein assembly factor with WDR repeat domains 1	NR_027636	RefSeq	Mus musculus dynein assembly factor with WDR repeat domains 1 (Daw1), transcript variant 2, long non-coding RNA.	FALSE	71227	Mm.256482	A6H6T7	chr1	GO:0008150	biological_process	GO:0005575	cellular_component	GO:0003674	molecular_function	---
17214881	14.1592	7.44448	1.90197	0.927495	0	main		ENSMUST00000104548	Gm24555	predicted gene, 24555	ENSMUST00000104548	ENSEMBL	ncrna:known chromosome:GRCm38:1:83921918:83922041:1 gene:ENSMUSG00000077736 gene_biotype:snoRNA transcript_biotype:snoRNA	FALSE	---	---	---	chr1	---	---	---	---	---	---	---
17214883	110.638	115.804	0.955392	-0.0658355	0	main		XM_006496520	Fbxo36	F-box protein 36	XM_006496520	RefSeq	PREDICTED: Mus musculus F-box protein 36 (Fbxo36), transcript variant X1, mRNA.	FALSE	66153	Mm.381192	Q9CQ24	chr1	GO:0008150	biological_process	GO:0005575	cellular_component	GO:0003674	molecular_function	---
17214892	13.1262	11.6726	1.12453	0.169318	0	main		ENSMUST00000093501	A530040E14Rik	RIKEN cDNA A530040E14 gene	ENSMUST00000093501	ENSEMBL	havana:known chromosome:GRCm38:1:85106634:85114035:1 gene:ENSMUSG00000072109 gene_biotype:antisense transcript_biotype:antisense	FALSE	621875	Mm.491198 // Mm.422771 // Mm.436517 // Mm.462285	Q3TR44	chr1	---	---	---	---	---	---	---
17214899	43.3676	59.9562	0.723322	-0.46729	0	main		NM_001081746	Gm7609	predicted pseudogene 7609	NM_001081746	RefSeq	Mus musculus predicted pseudogene 7609 (Gm7609), mRNA.	FALSE	665378	Mm.449722	O35892	chr1	---	---	---	---	---	---	---
17214904	71.4331	68.4575	1.04347	0.0613833	0	main		ENSMUST00000162347	Gm16028	predicted gene 16028	ENSMUST00000162347	ENSEMBL	havana:known chromosome:GRCm38:1:85246851:85255465:1 gene:ENSMUSG00000090252 gene_biotype:antisense transcript_biotype:antisense	FALSE	---	---	---	chr1	---	---	---	---	---	---	---
17214907	53.3221	56.6384	0.941447	-0.0870485	0	main		ENSMUST00000161923	Gm16025	predicted gene 16025	ENSMUST00000161923	ENSEMBL	havana:known chromosome:GRCm38:1:85326729:85342615:1 gene:ENSMUSG00000089652 gene_biotype:lincRNA transcript_biotype:lincRNA	FALSE	---	Mm.491808	---	chr1	---	---	---	---	---	---	---
17214910	23.4627	30.6987	0.764288	-0.387812	0	main		XM_001473524	Gm2427	predicted gene 2427	XM_001473524	RefSeq	PREDICTED: Mus musculus predicted gene 2427 (Gm2427), mRNA.	FALSE	100039794	Mm.458711	Q8R4H2	chr1	GO:0032321 // GO:0035023 // GO:0035556 // GO:0038032 // GO:0043547 // GO:0007186	positive regulation of Rho GTPase activity // regulation of Rho protein signal transduction // intracellular signal transduction // termination of G-protein coupled receptor signaling pathway // positive regulation of GTPase activity // G-protein coupled receptor signaling pathway	GO:0005737 // GO:0016020	cytoplasm // membrane	GO:0005085 // GO:0005089 // GO:0005096 // GO:0005515 // GO:0001664	guanyl-nucleotide exchange factor activity // Rho guanyl-nucleotide exchange factor activity // GTPase activator activity // protein binding // G-protein coupled receptor binding	---
17214921	14.7872	19.7621	0.748256	-0.418396	0	main		ENSMUST00000162784	Gm16094	predicted gene 16094	ENSMUST00000162784	ENSEMBL	havana:known chromosome:GRCm38:1:85599286:85599839:1 gene:ENSMUSG00000090103 gene_biotype:antisense transcript_biotype:antisense	FALSE	---	---	---	chr1	---	---	---	---	---	---	---
17214924	13.8012	19.2193	0.718093	-0.477758	0	main		NM_001013817	Sp140	Sp140 nuclear body protein	NM_001013817	RefSeq	Mus musculus Sp140 nuclear body protein (Sp140), mRNA.	FALSE	434484	Mm.445821	D3Z054	chr1	GO:0008150	biological_process	GO:0005634	nucleus	GO:0046872 // GO:0003674 // GO:0003677 // GO:0008270	metal ion binding // molecular_function // DNA binding // zinc ion binding	---
17214948	274.525	384.829	0.713371	-0.487276	0	main		NM_013673	Sp100	nuclear antigen Sp100	NM_013673	RefSeq	Mus musculus nuclear antigen Sp100 (Sp100), mRNA.	FALSE	20684	Mm.290906	O35892	chr1	GO:0006351 // GO:0006355 // GO:0000723 // GO:0010596 // GO:0045765 // GO:0046826 // GO:1902041 // GO:1902044	transcription, DNA-templated // regulation of transcription, DNA-templated // telomere maintenance // negative regulation of endothelial cell migration // regulation of angiogenesis // negative regulation of protein export from nucleus // regulation of extrinsic apoptotic signaling pathway via death domain receptors // regulation of Fas signaling pathway	GO:0005634 // GO:0005737 // GO:0016605 // GO:0005634 // GO:0005634 // GO:0005737 // GO:0016605 // GO:0016605 // GO:0030870	nucleus // cytoplasm // PML body // nucleus // nucleus // cytoplasm // PML body // PML body // Mre11 complex	GO:0003677 // GO:0005515 // GO:0046872 // GO:0008270	DNA binding // protein binding // metal ion binding // zinc ion binding	---
17214979	26.3673	31.0997	0.847832	-0.23815	0	main		ENSMUST00000082480	n-R5s215	nuclear encoded rRNA 5S 215	ENSMUST00000082480	ENSEMBL	ncrna:known chromosome:GRCm38:1:85674882:85674985:1 gene:ENSMUSG00000064414 gene_biotype:rRNA transcript_biotype:rRNA	FALSE	---	---	D6RIJ4	chr1	---	---	---	---	---	---	---
17214981	35.9231	29.303	1.22592	0.293863	0	main		ENSMUST00000175191	Gm22906	predicted gene, 22906	ENSMUST00000175191	ENSEMBL	ncrna:known chromosome:GRCm38:1:85784713:85784962:1 gene:ENSMUSG00000092932 gene_biotype:misc_RNA transcript_biotype:misc_RNA	FALSE	---	---	---	chr1	---	---	---	---	---	---	---
17214983	500.445	466.679	1.07235	0.100779	0	main		ENSMUST00000097666	Cab39	calcium binding protein 39	ENSMUST00000097666	ENSEMBL	havana:known chromosome:GRCm38:1:85794511:85850365:1 gene:ENSMUSG00000036707 gene_biotype:protein_coding transcript_biotype:protein_coding	FALSE	12283	Mm.26135 // Mm.397077 // Mm.401777 // Mm.427203	Q06138	chr1	GO:0006468 // GO:0032147 // GO:0045860 // GO:0006468 // GO:0045860 // GO:0051291	protein phosphorylation // activation of protein kinase activity // positive regulation of protein kinase activity // protein phosphorylation // positive regulation of protein kinase activity // protein heterooligomerization	GO:0005737 // GO:0070062 // GO:0005737 // GO:0043234	cytoplasm // extracellular vesicular exosome // cytoplasm // protein complex	GO:0004674 // GO:0005509 // GO:0019900 // GO:0030295 // GO:0004674 // GO:0005488 // GO:0019900 // GO:0030295 // GO:0030295	protein serine/threonine kinase activity // calcium ion binding // kinase binding // protein kinase activator activity // protein serine/threonine kinase activity // binding // kinase binding // protein kinase activator activity // protein kinase activator activity	---
17214998	234.828	255.153	0.92034	-0.11976	0	main		NM_022417	Itm2c	integral membrane protein 2C	NM_022417	RefSeq	Mus musculus integral membrane protein 2C (Itm2c), mRNA.	FALSE	64294	Mm.29870	Q91VK4	chr1	GO:0010977 // GO:0030182 // GO:2001238 // GO:0010977	negative regulation of neuron projection development // neuron differentiation // positive regulation of extrinsic apoptotic signaling pathway // negative regulation of neuron projection development	GO:0005764 // GO:0005764 // GO:0005794 // GO:0005886 // GO:0016020 // GO:0016021 // GO:0048471 // GO:0070062 // GO:0005764 // GO:0005765 // GO:0005794 // GO:0005886 // GO:0005886 // GO:0048471	lysosome // lysosome // Golgi apparatus // plasma membrane // membrane // integral component of membrane // perinuclear region of cytoplasm // extracellular vesicular exosome // lysosome // lysosomal membrane // Golgi apparatus // plasma membrane // plasma membrane // perinuclear region of cytoplasm	GO:0001540 // GO:0005524 // GO:0001540	beta-amyloid binding // ATP binding // beta-amyloid binding	---
17215008	18.6221	19.2751	0.966121	-0.049724	0	main		NR_037692	4933407L21Rik	RIKEN cDNA 4933407L21 gene	NR_037692	RefSeq	Mus musculus RIKEN cDNA 4933407L21 gene (4933407L21Rik), long non-coding RNA.	FALSE	71141	Mm.444245	D3Z3J4	chr1	GO:0008150	biological_process	GO:0005575	cellular_component	GO:0003674	molecular_function	---
17215016	30.7457	24.147	1.27327	0.34854	0	main		NM_001122732	Spata3	spermatogenesis associated 3	NM_001122732	RefSeq	Mus musculus spermatogenesis associated 3 (Spata3), transcript variant 4, mRNA.	FALSE	70060	Mm.196313	Q9D9T6	chr1	GO:0008150	biological_process	GO:0005575	cellular_component	GO:0003674	molecular_function	---
17215029	95.0919	103.969	0.914621	-0.128754	0	main		NM_001144992	2810459M11Rik	RIKEN cDNA 2810459M11 gene	NM_001144992	RefSeq	Mus musculus RIKEN cDNA 2810459M11 gene (2810459M11Rik), transcript variant 1, mRNA.	FALSE	72792	Mm.54981	Q9CYS6	chr1	GO:0008150	biological_process	GO:0005575	cellular_component	GO:0005515	protein binding	---
17215035	523.947	450.289	1.16358	0.218569	0	main		NM_027357	Psmd1	proteasome (prosome, macropain) 26S subunit, non-ATPase, 1	NM_027357	RefSeq	Mus musculus proteasome (prosome, macropain) 26S subunit, non-ATPase, 1 (Psmd1), mRNA.	FALSE	70247	Mm.280013	Q3TXS7	chr1	GO:0042176 // GO:0050790	regulation of protein catabolic process // regulation of catalytic activity	GO:0000502 // GO:0022624 // GO:0000502	proteasome complex // proteasome accessory complex // proteasome complex	GO:0005515 // GO:0030234	protein binding // enzyme regulator activity	---
17215065	31.844	33.8342	0.941179	-0.0874594	0	main		ENSMUST00000104086	Gm22786	predicted gene, 22786	ENSMUST00000104086	ENSEMBL	ncrna:known chromosome:GRCm38:1:86087301:86087422:1 gene:ENSMUSG00000077274 gene_biotype:snoRNA transcript_biotype:snoRNA	FALSE	---	---	---	chr1	---	---	---	---	---	---	---
17215067	46.4074	57.1289	0.812327	-0.299867	0	main		NM_027456	Armc9	armadillo repeat containing 9	NM_027456	RefSeq	Mus musculus armadillo repeat containing 9 (Armc9), transcript variant 2, mRNA.	FALSE	78795	Mm.379264	Q9D2I5	chr1	GO:0008150	biological_process	GO:0070062	extracellular vesicular exosome	GO:0003674	molecular_function	---
17215097	25.7174	25.8416	0.995193	-0.00695229	0	main		NM_145222	B3gnt7	UDP-GlcNAc:betaGal beta-1,3-N-acetylglucosaminyltransferase 7	NM_145222	RefSeq	Mus musculus UDP-GlcNAc:betaGal beta-1,3-N-acetylglucosaminyltransferase 7 (B3gnt7), mRNA.	FALSE	227327	Mm.86467	Q8K0J2	chr1	GO:0006486 // GO:0006486	protein glycosylation // protein glycosylation	GO:0005794 // GO:0016020 // GO:0016021 // GO:0000139 // GO:0005575	Golgi apparatus // membrane // integral component of membrane // Golgi membrane // cellular_component	GO:0000009 // GO:0000026 // GO:0000030 // GO:0000033 // GO:0001962 // GO:0003980 // GO:0004376 // GO:0004576 // GO:0004583 // GO:0008375 // GO:0008376 // GO:0008378 // GO:0008417 // GO:0008755 // GO:0008921 // GO:0016740 // GO:0016757 // GO:0016759 // GO:0018715 // GO:0018716 // GO:0018717 // GO:0018718 // GO:0019112 // GO:0019187 // GO:0031278 // GO:0033556 // GO:0035496 // GO:0042281 // GO:0042…	alpha-1,6-mannosyltransferase activity // alpha-1,2-mannosyltransferase activity // mannosyltransferase activity // alpha-1,3-mannosyltransferase activity // alpha-1,3-galactosyltransferase activity // UDP-glucose:glycoprotein glucosyltransferase activity // glycolipid mannosyltransferase activity // oligosaccharyl transferase activity // dolichyl-phosphate-glucose-glycolipid alpha-glucosyltransf…	---
17215101	84.4083	81.8218	1.03161	0.0448989	0	main		XM_357111	Gm5258	predicted gene 5258	XM_357111	RefSeq	PREDICTED: Mus musculus predicted gene 5258 (Gm5258), mRNA.	FALSE	383538	---	---	chr1	---	---	---	---	---	---	---
17215105	34.8595	35.1428	0.991938	-0.0116777	0	main		NR_015507	C130036L24Rik	RIKEN cDNA C130036L24 gene	NR_015507	RefSeq	Mus musculus RIKEN cDNA C130036L24 gene (C130036L24Rik), long non-coding RNA.	FALSE	319336	Mm.389155	Q3UNP6	chr1	GO:0008150	biological_process	GO:0005575	cellular_component	GO:0003674	molecular_function	---
17215111	31.9487	32.215	0.991733	-0.0119758	0	main		NM_027966	1700019O17Rik	RIKEN cDNA 1700019O17 gene	NM_027966	RefSeq	Mus musculus RIKEN cDNA 1700019O17 gene (1700019O17Rik), mRNA.	FALSE	71863	Mm.179627	Q9DA60	chr1	GO:0008150	biological_process	GO:0005575	cellular_component	GO:0003674	molecular_function	---
17215113	24.8049	21.3867	1.15983	0.21391	0	main		ENSMUST00000163337	Rpl30-ps9	ribosomal protein L30, pseudogene 9	ENSMUST00000163337	ENSEMBL	havana:known chromosome:GRCm38:1:86473659:86474006:1 gene:ENSMUSG00000101328 gene_biotype:pseudogene transcript_biotype:processed_pseudogene gene:ENSMUSG00000085791	FALSE	---	---	---	chr1	---	---	---	---	---	---	---
17215115	1421.28	1447.76	0.981706	-0.0266377	0	main		NM_008972	Ptma	prothymosin alpha	NM_008972	RefSeq	Mus musculus prothymosin alpha (Ptma), mRNA.	FALSE	19231	Mm.19187	P26350	chr1	GO:0043486 // GO:0043486	histone exchange // histone exchange	GO:0005634	nucleus	GO:0042393	histone binding	---
17215123	98.9187	95.0686	1.0405	0.0572744	0	main		ENSMUST00000121534	Cops7b	COP9 (constitutive photomorphogenic) homolog, subunit 7b (Arabidopsis thaliana)	ENSMUST00000121534	ENSEMBL	havana:known chromosome:GRCm38:1:86582904:86609375:1 gene:ENSMUSG00000026240 gene_biotype:protein_coding transcript_biotype:protein_coding	FALSE	26895	Mm.12973	Q8BV13	chr1	GO:0010388 // GO:0010388 // GO:0010388	cullin deneddylation // cullin deneddylation // cullin deneddylation	GO:0005634 // GO:0005737 // GO:0008180 // GO:0008180 // GO:0005634 // GO:0008180	nucleus // cytoplasm // COP9 signalosome // COP9 signalosome // nucleus // COP9 signalosome	GO:0005515 // GO:0003674	protein binding // molecular_function	---
17215137	88.078	104.723	0.841058	-0.249723	0	main		NM_001172157	Dis3l2	DIS3 mitotic control homolog (S. cerevisiae)-like 2	NM_001172157	RefSeq	Mus musculus DIS3 mitotic control homolog (S. cerevisiae)-like 2 (Dis3l2), transcript variant 1, mRNA.	FALSE	208718	Mm.389152	Q8CI75	chr1	GO:0000291 // GO:0007049 // GO:0007067 // GO:0008285 // GO:0010587 // GO:0019827 // GO:0034427 // GO:0051301 // GO:0051306 // GO:0090501 // GO:0090503 // GO:0090503 // GO:0000291 // GO:0000291 // GO:0007067 // GO:0007067 // GO:0008285 // GO:0008285 // GO:0010587 // GO:0051306 // GO:0051306 // GO:0090305 // GO:0090501 // GO:0090501 // GO:0090503 // GO:1990074 // GO:1990074	nuclear-transcribed mRNA catabolic process, exonucleolytic // cell cycle // mitotic nuclear division // negative regulation of cell proliferation // miRNA catabolic process // stem cell maintenance // nuclear-transcribed mRNA catabolic process, exonucleolytic, 3'-5' // cell division // mitotic sister chromatid separation // RNA phosphodiester bond hydrolysis // RNA phosphodiester bond hydrolysis,…	GO:0000932 // GO:0005737 // GO:0005737 // GO:0000932 // GO:0000932 // GO:0005737 // GO:0005737	cytoplasmic mRNA processing body // cytoplasm // cytoplasm // cytoplasmic mRNA processing body // cytoplasmic mRNA processing body // cytoplasm // cytoplasm	GO:0000175 // GO:0000175 // GO:0003723 // GO:0004518 // GO:0004527 // GO:0004534 // GO:0004540 // GO:0016787 // GO:0000175 // GO:0004540 // GO:0004540	3'-5'-exoribonuclease activity // 3'-5'-exoribonuclease activity // RNA binding // nuclease activity // exonuclease activity // 5'-3' exoribonuclease activity // ribonuclease activity // hydrolase activity // 3'-5'-exoribonuclease activity // ribonuclease activity // ribonuclease activity	---
17215166	16.0227	15.2349	1.05171	0.0727381	0	main		NM_007432	Akp3	alkaline phosphatase 3, intestine, not Mn requiring	NM_007432	RefSeq	Mus musculus alkaline phosphatase 3, intestine, not Mn requiring (Akp3), mRNA.	FALSE	11648	Mm.377076	F8VQM0	chr1	GO:0006793 // GO:0016311 // GO:0021915 // GO:0022008 // GO:0035264 // GO:0036342 // GO:0008152 // GO:0016311	phosphorus metabolic process // dephosphorylation // neural tube development // neurogenesis // multicellular organism growth // post-anal tail morphogenesis // metabolic process // dephosphorylation	GO:0009897	external side of plasma membrane	GO:0000287 // GO:0004035 // GO:0008270 // GO:0016787 // GO:0003824 // GO:0004035 // GO:0016791	magnesium ion binding // alkaline phosphatase activity // zinc ion binding // hydrolase activity // catalytic activity // alkaline phosphatase activity // phosphatase activity	---
17215178	46.9678	43.4271	1.08153	0.113076	0	main		NM_027084	Prss56	protease, serine 56	NM_027084	RefSeq	Mus musculus protease, serine 56 (Prss56), mRNA.	FALSE	69453	Mm.84618	F2YMG0	chr1	GO:0006508 // GO:0043010 // GO:0043010 // GO:0006508 // GO:0043010	proteolysis // camera-type eye development // camera-type eye development // proteolysis // camera-type eye development	GO:0005783 // GO:0016020 // GO:0005783 // GO:0005789	endoplasmic reticulum // membrane // endoplasmic reticulum // endoplasmic reticulum membrane	GO:0003824 // GO:0004252 // GO:0008233 // GO:0008236 // GO:0016787 // GO:0004252	catalytic activity // serine-type endopeptidase activity // peptidase activity // serine-type peptidase activity // hydrolase activity // serine-type endopeptidase activity	---
17215192	39.8253	37.8023	1.05352	0.0752115	0	main		NM_021600	Chrnd	cholinergic receptor, nicotinic, delta polypeptide	NM_021600	RefSeq	Mus musculus cholinergic receptor, nicotinic, delta polypeptide (Chrnd), mRNA.	FALSE	11447	Mm.2811	P02716	chr1	GO:0003009 // GO:0006810 // GO:0006811 // GO:0006812 // GO:0006812 // GO:0034220 // GO:0034220 // GO:0042391 // GO:0048630 // GO:0050881 // GO:0006812 // GO:0034220 // GO:0048630 // GO:0050881	skeletal muscle contraction // transport // ion transport // cation transport // cation transport // ion transmembrane transport // ion transmembrane transport // regulation of membrane potential // skeletal muscle tissue growth // musculoskeletal movement // cation transport // ion transmembrane transport // skeletal muscle tissue growth // musculoskeletal movement	GO:0005886 // GO:0005892 // GO:0005892 // GO:0005892 // GO:0016020 // GO:0016021 // GO:0030054 // GO:0045202 // GO:0045211 // GO:0005886	plasma membrane // acetylcholine-gated channel complex // acetylcholine-gated channel complex // acetylcholine-gated channel complex // membrane // integral component of membrane // cell junction // synapse // postsynaptic membrane // plasma membrane	GO:0004889 // GO:0004889 // GO:0005216 // GO:0005230 // GO:0005515 // GO:0015276 // GO:0042166 // GO:0004889 // GO:0015276	acetylcholine-activated cation-selective channel activity // acetylcholine-activated cation-selective channel activity // ion channel activity // extracellular ligand-gated ion channel activity // protein binding // ligand-gated ion channel activity // acetylcholine binding // acetylcholine-activated cation-selective channel activity // ligand-gated ion channel activity	---
17215208	44.9323	42.7132	1.05195	0.0730693	0	main		NM_009604	Chrng	cholinergic receptor, nicotinic, gamma polypeptide	NM_009604	RefSeq	Mus musculus cholinergic receptor, nicotinic, gamma polypeptide (Chrng), mRNA.	FALSE	11449	Mm.2810	P04760	chr1	GO:0003009 // GO:0006810 // GO:0006811 // GO:0006812 // GO:0006812 // GO:0034220 // GO:0034220 // GO:0042391 // GO:0006812 // GO:0034220	skeletal muscle contraction // transport // ion transport // cation transport // cation transport // ion transmembrane transport // ion transmembrane transport // regulation of membrane potential // cation transport // ion transmembrane transport	GO:0005886 // GO:0005892 // GO:0005892 // GO:0016020 // GO:0016021 // GO:0030054 // GO:0045202 // GO:0045211 // GO:0005886 // GO:0045211	plasma membrane // acetylcholine-gated channel complex // acetylcholine-gated channel complex // membrane // integral component of membrane // cell junction // synapse // postsynaptic membrane // plasma membrane // postsynaptic membrane	GO:0004889 // GO:0004889 // GO:0005216 // GO:0005230 // GO:0005515 // GO:0015276 // GO:0004889	acetylcholine-activated cation-selective channel activity // acetylcholine-activated cation-selective channel activity // ion channel activity // extracellular ligand-gated ion channel activity // protein binding // ligand-gated ion channel activity // acetylcholine-activated cation-selective channel activity	---
17215222	141.881	126.034	1.12573	0.170861	0	main		NM_001039169	Eif4e2	eukaryotic translation initiation factor 4E member 2	NM_001039169	RefSeq	Mus musculus eukaryotic translation initiation factor 4E member 2 (Eif4e2), transcript variant 2, mRNA.	FALSE	26987	Mm.227183	Q8BMB3	chr1	GO:0001701 // GO:0006412 // GO:0006413 // GO:0006417 // GO:0017148 // GO:0017148	in utero embryonic development // translation // translational initiation // regulation of translation // negative regulation of translation // negative regulation of translation	GO:0005737 // GO:0005845 // GO:0005845 // GO:0005845	cytoplasm // mRNA cap binding complex // mRNA cap binding complex // mRNA cap binding complex	GO:0003723 // GO:0003743 // GO:0031625 // GO:0044822 // GO:0031625 // GO:0005515	RNA binding // translation initiation factor activity // ubiquitin protein ligase binding // poly(A) RNA binding // ubiquitin protein ligase binding // protein binding	---
17215238	38.2024	32.5575	1.17338	0.230675	0	main		ENSMUST00000157693	Gm26187	predicted gene, 26187	ENSMUST00000157693	ENSEMBL	ncrna:known chromosome:GRCm38:1:87251148:87251248:1 gene:ENSMUSG00000088318 gene_biotype:snRNA transcript_biotype:snRNA	FALSE	---	---	---	chr1	---	---	---	---	---	---	---
17215240	103.012	114.791	0.897387	-0.156198	0	main		XR_387203	Efhd1	EF hand domain containing 1	XR_387203	RefSeq	PREDICTED: Mus musculus EF hand domain containing 1 (Efhd1), transcript variant X1, misc_RNA.	FALSE	98363	Mm.247951	Q9D4J1	chr1	GO:0031175	neuron projection development	GO:0005739 // GO:0005743	mitochondrion // mitochondrial inner membrane	GO:0005509 // GO:0046872	calcium ion binding // metal ion binding	---
17215251	163.192	165.001	0.989033	-0.0159088	0	main		NM_001110212	Gigyf2	GRB10 interacting GYF protein 2	NM_001110212	RefSeq	Mus musculus GRB10 interacting GYF protein 2 (Gigyf2), transcript variant 2, mRNA.	FALSE	227331	Mm.23065	Q6Y7W8	chr1	GO:0007631 // GO:0008344 // GO:0009791 // GO:0017148 // GO:0021522 // GO:0031571 // GO:0035264 // GO:0044267 // GO:0048009 // GO:0048873 // GO:0050881 // GO:0050885 // GO:0017148	feeding behavior // adult locomotory behavior // post-embryonic development // negative regulation of translation // spinal cord motor neuron differentiation // mitotic G1 DNA damage checkpoint // multicellular organism growth // cellular protein metabolic process // insulin-like growth factor receptor signaling pathway // homeostasis of number of cells within a tissue // musculoskeletal movement…	GO:0005575	cellular_component	GO:0005515 // GO:0044822	protein binding // poly(A) RNA binding	---
17215291	52.801	47.6171	1.10887	0.149086	0	main		NM_028473	3110079O15Rik	RIKEN cDNA 3110079O15 gene	NM_028473	RefSeq	Mus musculus RIKEN cDNA 3110079O15 gene (3110079O15Rik), mRNA.	FALSE	73234	Mm.7310	Q9CXL7	chr1	GO:0008150	biological_process	GO:0016020 // GO:0016021 // GO:0071944	membrane // integral component of membrane // cell periphery	GO:0003674	molecular_function	---
17215298	21.0724	21.1206	0.997719	-0.00329482	0	main		XM_006529524	Neu2	neuraminidase 2	XM_006529524	RefSeq	PREDICTED: Mus musculus neuraminidase 2 (Neu2), transcript variant X2, mRNA.	FALSE	23956	Mm.143717	Q9JMH3	chr1	GO:0005975 // GO:0006629 // GO:0006689 // GO:0008152 // GO:0009313 // GO:0010831 // GO:0016042 // GO:0045663 // GO:0006689 // GO:0009313 // GO:0006689 // GO:0009313	carbohydrate metabolic process // lipid metabolic process // ganglioside catabolic process // metabolic process // oligosaccharide catabolic process // positive regulation of myotube differentiation // lipid catabolic process // positive regulation of myoblast differentiation // ganglioside catabolic process // oligosaccharide catabolic process // ganglioside catabolic process // oligosaccharide …	GO:0005737 // GO:0005829 // GO:0005737	cytoplasm // cytosol // cytoplasm	GO:0004308 // GO:0016787 // GO:0016798 // GO:0052794 // GO:0052795 // GO:0052796 // GO:0004308 // GO:0052794 // GO:0052794	exo-alpha-sialidase activity // hydrolase activity // hydrolase activity, acting on glycosyl bonds // exo-alpha-(2->3)-sialidase activity // exo-alpha-(2->6)-sialidase activity // exo-alpha-(2->8)-sialidase activity // exo-alpha-sialidase activity // exo-alpha-(2->3)-sialidase activity // exo-alpha-(2->3)-sialidase activity	---
17215309	137.736	147.188	0.935781	-0.0957576	0	main		NM_001110193	Inpp5d	inositol polyphosphate-5-phosphatase D	NM_001110193	RefSeq	Mus musculus inositol polyphosphate-5-phosphatase D (Inpp5d), transcript variant 3, mRNA.	FALSE	16331	Mm.15105	Q9ES52	chr1	GO:0002376 // GO:0006915 // GO:0008285 // GO:0008340 // GO:0009968 // GO:0016064 // GO:0016311 // GO:0030853 // GO:0030889 // GO:0035556 // GO:0043065 // GO:0045409 // GO:0045579 // GO:0045621 // GO:0045648 // GO:0045656 // GO:0045659 // GO:0045671 // GO:0045779 // GO:0046856 // GO:0050777 // GO:0050869 // GO:0016311	immune system process // apoptotic process // negative regulation of cell proliferation // determination of adult lifespan // negative regulation of signal transduction // immunoglobulin mediated immune response // dephosphorylation // negative regulation of granulocyte differentiation // negative regulation of B cell proliferation // intracellular signal transduction // positive regulation of ap…	GO:0005622 // GO:0005737 // GO:0005829 // GO:0005884 // GO:0005886 // GO:0016020 // GO:0030863 // GO:0005886	intracellular // cytoplasm // cytosol // actin filament // plasma membrane // membrane // cortical cytoskeleton // plasma membrane	GO:0004445 // GO:0005515 // GO:0016787 // GO:0017124 // GO:0030487 // GO:0034594 // GO:0051425 // GO:0017124	inositol-polyphosphate 5-phosphatase activity // protein binding // hydrolase activity // SH3 domain binding // inositol-4,5-bisphosphate 5-phosphatase activity // phosphatidylinositol trisphosphate phosphatase activity // PTB domain binding // SH3 domain binding	---
17215345	151.632	151.979	0.997717	-0.00329774	0	main		NM_001205391	Atg16l1	autophagy related 16-like 1 (S. cerevisiae)	NM_001205391	RefSeq	Mus musculus autophagy related 16-like 1 (S. cerevisiae) (Atg16l1), transcript variant 1, mRNA.	FALSE	77040	Mm.272972	Q8C0J2	chr1	GO:0000045 // GO:0006810 // GO:0006914 // GO:0015031 // GO:0039689	autophagic vacuole assembly // transport // autophagy // protein transport // negative stranded viral RNA replication	GO:0000421 // GO:0005737 // GO:0005776 // GO:0005930 // GO:0016020 // GO:0034045	autophagic vacuole membrane // cytoplasm // autophagic vacuole // axoneme // membrane // pre-autophagosomal structure membrane	GO:0005515 // GO:0042802 // GO:0042802	protein binding // identical protein binding // identical protein binding	---
17215370	105.34	121.008	0.870524	-0.200045	0	main		XM_006529950	Atg16l1	autophagy related 16-like 1 (S. cerevisiae)	XM_006529950	RefSeq	PREDICTED: Mus musculus autophagy related 16-like 1 (S. cerevisiae) (Atg16l1), transcript variant X1, mRNA.	FALSE	77040	Mm.272972	Q8C0J2	chr1	GO:0000045 // GO:0006810 // GO:0006914 // GO:0015031 // GO:0039689	autophagic vacuole assembly // transport // autophagy // protein transport // negative stranded viral RNA replication	GO:0000421 // GO:0005737 // GO:0005776 // GO:0005930 // GO:0016020 // GO:0034045	autophagic vacuole membrane // cytoplasm // autophagic vacuole // axoneme // membrane // pre-autophagosomal structure membrane	GO:0005515 // GO:0042802 // GO:0042802	protein binding // identical protein binding // identical protein binding	---
17215372	103.994	160.22	0.64907	-0.623555	0	main		NR_028519	Scarna6	small Cajal body-specific RNA 6	NR_028519	RefSeq	Mus musculus small Cajal body-specific RNA 6 (Scarna6), guide RNA.	FALSE	100217415	Mm.453537	---	chr1	---	---	---	---	---	---	---
17215374	115.385	143.664	0.803155	-0.316249	0	main		AK018050	5830472F04Rik	RIKEN cDNA 5830472F04 gene	AK018050	GenBank HTC	Mus musculus adult male thymus cDNA, RIKEN full-length enriched library, clone:5830472F04 product:hypothetical protein, full insert sequence.	FALSE	76104	---	---	chr1	---	---	---	---	---	---	---
17215376	30.1002	33.993	0.885481	-0.175466	0	main		ENSMUST00000156381	Sag	S-antigen, retina and pineal gland (arrestin)	ENSMUST00000156381	ENSEMBL	havana:known chromosome:GRCm38:1:87803680:87817863:1 gene:ENSMUSG00000056055 gene_biotype:protein_coding transcript_biotype:retained_intron	FALSE	20215	Mm.1276	P20443	chr1	GO:0007165 // GO:0007601 // GO:0050896	signal transduction // visual perception // response to stimulus	GO:0001750 // GO:0001750 // GO:0001917 // GO:0001917	photoreceptor outer segment // photoreceptor outer segment // photoreceptor inner segment // photoreceptor inner segment	GO:0002046 // GO:0030507 // GO:0051219 // GO:0030507	opsin binding // spectrin binding // phosphoprotein binding // spectrin binding	---
17215395	340.968	439.967	0.774987	-0.367756	0	main		NM_177646	Dgkd	diacylglycerol kinase, delta	NM_177646	RefSeq	Mus musculus diacylglycerol kinase, delta (Dgkd), mRNA.	FALSE	227333	Mm.277217	E9PUQ8	chr1	GO:0010033 // GO:0016310 // GO:0046339 // GO:0051260 // GO:0007205 // GO:0008152 // GO:0010033 // GO:0016310 // GO:0035556 // GO:0051260	response to organic substance // phosphorylation // diacylglycerol metabolic process // protein homooligomerization // protein kinase C-activating G-protein coupled receptor signaling pathway // metabolic process // response to organic substance // phosphorylation // intracellular signal transduction // protein homooligomerization	GO:0005737 // GO:0005886 // GO:0016023 // GO:0005737 // GO:0005886 // GO:0016023	cytoplasm // plasma membrane // cytoplasmic membrane-bounded vesicle // cytoplasm // plasma membrane // cytoplasmic membrane-bounded vesicle	GO:0004143 // GO:0042803 // GO:0046982 // GO:0000166 // GO:0003951 // GO:0004143 // GO:0005524 // GO:0016301 // GO:0016740 // GO:0042803 // GO:0046982	diacylglycerol kinase activity // protein homodimerization activity // protein heterodimerization activity // nucleotide binding // NAD+ kinase activity // diacylglycerol kinase activity // ATP binding // kinase activity // transferase activity // protein homodimerization activity // protein heterodimerization activity	---
17215427	318.541	365.074	0.872538	-0.19671	0	main		ENSMUST00000178574	Gm25198	predicted gene, 25198	ENSMUST00000178574	ENSEMBL	ncrna:known chromosome:GRCm38:1:88015924:88016033:1 gene:ENSMUSG00000095942 gene_biotype:miRNA transcript_biotype:miRNA	FALSE	---	---	---	chr1	---	---	---	---	---	---	---
17215429	94.5577	109.473	0.863751	-0.211313	0	main		NM_201645	Ugt1a1	UDP glucuronosyltransferase 1 family, polypeptide A1	NM_201645	RefSeq	Mus musculus UDP glucuronosyltransferase 1 family, polypeptide A1 (Ugt1a1), mRNA.	FALSE	394436	Mm.300095	Q63886	chr1	GO:0008152 // GO:0010033 // GO:0043086 // GO:0051552 // GO:0052696 // GO:0052697 // GO:0070980 // GO:2001030 // GO:0001889 // GO:0006953 // GO:0007584 // GO:0010033 // GO:0014070 // GO:0031100 // GO:0032496 // GO:0032870 // GO:0042493 // GO:0042594 // GO:0043086 // GO:0045471 // GO:0048545 // GO:0051384 // GO:0051552 // GO:0052696 // GO:0052697 // GO:0070980 // GO:0071361 // GO:0071385 // GO:0019…	metabolic process // response to organic substance // negative regulation of catalytic activity // flavone metabolic process // flavonoid glucuronidation // xenobiotic glucuronidation // biphenyl catabolic process // negative regulation of cellular glucuronidation // liver development // acute-phase response // response to nutrient // response to organic substance // response to organic cyclic co…	GO:0005783 // GO:0005887 // GO:0016020 // GO:0016021 // GO:0043231 // GO:0070069 // GO:0005783 // GO:0005789 // GO:0043231 // GO:0070069 // GO:0005743	endoplasmic reticulum // integral component of plasma membrane // membrane // integral component of membrane // intracellular membrane-bounded organelle // cytochrome complex // endoplasmic reticulum // endoplasmic reticulum membrane // intracellular membrane-bounded organelle // cytochrome complex // mitochondrial inner membrane	GO:0001972 // GO:0004857 // GO:0005496 // GO:0015020 // GO:0016740 // GO:0016757 // GO:0016758 // GO:0019899 // GO:0042803 // GO:0046982 // GO:0001972 // GO:0004857 // GO:0005496 // GO:0015020 // GO:0015020 // GO:0019899 // GO:0042803 // GO:0046982 // GO:0015020	retinoic acid binding // enzyme inhibitor activity // steroid binding // glucuronosyltransferase activity // transferase activity // transferase activity, transferring glycosyl groups // transferase activity, transferring hexosyl groups // enzyme binding // protein homodimerization activity // protein heterodimerization activity // retinoic acid binding // enzyme inhibitor activity // steroid bin…	---
17215462	31.9633	30.4459	1.04984	0.0701666	0	main		NM_001281466	Mroh2a	maestro heat-like repeat family member 2A	NM_001281466	RefSeq	Mus musculus maestro heat-like repeat family member 2A (Mroh2a), mRNA.	FALSE	100040766	Mm.386915	D3Z750	chr1	GO:0008150	biological_process	GO:0005575	cellular_component	GO:0003674	molecular_function	---
17215507	23.178	22.2229	1.04298	0.0607077	0	main		NM_134252	Trpm8	transient receptor potential cation channel, subfamily M, member 8	NM_134252	RefSeq	Mus musculus transient receptor potential cation channel, subfamily M, member 8 (Trpm8), mRNA.	FALSE	171382	Mm.218753	Q8R4D5	chr1	GO:0006810 // GO:0006811 // GO:0006816 // GO:0006874 // GO:0009266 // GO:0009409 // GO:0009409 // GO:0009409 // GO:0034220 // GO:0050896 // GO:0050955 // GO:0050955 // GO:0051289 // GO:0055085 // GO:0070207 // GO:0070588 // GO:0009409 // GO:0034220 // GO:0034220 // GO:0070588	transport // ion transport // calcium ion transport // cellular calcium ion homeostasis // response to temperature stimulus // response to cold // response to cold // response to cold // ion transmembrane transport // response to stimulus // thermoception // thermoception // protein homotetramerization // transmembrane transport // protein homotrimerization // calcium ion transmembrane transport …	GO:0005886 // GO:0009897 // GO:0016020 // GO:0016021 // GO:0016020 // GO:0016021 // GO:0045121	plasma membrane // external side of plasma membrane // membrane // integral component of membrane // membrane // integral component of membrane // membrane raft	GO:0005216 // GO:0005216 // GO:0005262 // GO:0005262 // GO:0042803 // GO:0005216	ion channel activity // ion channel activity // calcium channel activity // calcium channel activity // protein homodimerization activity // ion channel activity	---
17215539	13.0247	14.5365	0.896002	-0.158426	0	main		NM_029269	Spp2	secreted phosphoprotein 2	NM_029269	RefSeq	Mus musculus secreted phosphoprotein 2 (Spp2), mRNA.	FALSE	75396	Mm.173058	Q8K1I3	chr1	GO:0006461 // GO:0046849 // GO:0006461	protein complex assembly // bone remodeling // protein complex assembly	GO:0005576 // GO:0043234 // GO:0043234	extracellular region // protein complex // protein complex	GO:0003674	molecular_function	---
17215550	33.5594	28.779	1.16611	0.221699	0	main		NR_037971	Gm19589	predicted gene, 19589	NR_037971	RefSeq	Mus musculus predicted gene, 19589 (Gm19589), long non-coding RNA.	FALSE	100503197	Mm.99352	---	chr1	---	---	---	---	---	---	---
17215557	48.5673	50.1232	0.96896	-0.0454909	0	main		NR_040493	2410088K16Rik	RIKEN cDNA 2410088K16 gene	NR_040493	RefSeq	Mus musculus RIKEN cDNA 2410088K16 gene (2410088K16Rik), long non-coding RNA.	FALSE	78650	Mm.243767	---	chr1	---	---	---	---	---	---	---
17215561	18.1245	14.8573	1.21991	0.286774	0	main		NR_040471	1700067G17Rik	RIKEN cDNA 1700067G17 gene	NR_040471	RefSeq	Mus musculus RIKEN cDNA 1700067G17 gene (1700067G17Rik), long non-coding RNA.	FALSE	73475	Mm.491040	---	chr1	---	---	---	---	---	---	---
17215565	94.5114	90.3452	1.04611	0.0650398	0	main		NM_133816	Sh3bp4	SH3-domain binding protein 4	NM_133816	RefSeq	Mus musculus SH3-domain binding protein 4 (Sh3bp4), mRNA.	FALSE	98402	Mm.170983	Q921I6	chr1	GO:0006897 // GO:0008285 // GO:0010508 // GO:0030308 // GO:0032007 // GO:0034260 // GO:0050790 // GO:0061462 // GO:0071230 // GO:0008285 // GO:0008285 // GO:0010508 // GO:0010508 // GO:0030308 // GO:0030308 // GO:0032007 // GO:0032007 // GO:0034260 // GO:0034260 // GO:0050790 // GO:0050790 // GO:0061462 // GO:0061462 // GO:0071230 // GO:0071230	endocytosis // negative regulation of cell proliferation // positive regulation of autophagy // negative regulation of cell growth // negative regulation of TOR signaling // negative regulation of GTPase activity // regulation of catalytic activity // protein localization to lysosome // cellular response to amino acid stimulus // negative regulation of cell proliferation // negative regulation of…	GO:0005634 // GO:0005737 // GO:0005905 // GO:0016020 // GO:0031410 // GO:0070062 // GO:0005737 // GO:0005737 // GO:0030136	nucleus // cytoplasm // coated pit // membrane // cytoplasmic vesicle // extracellular vesicular exosome // cytoplasm // cytoplasm // clathrin-coated vesicle	GO:0005092 // GO:0017016 // GO:0042802 // GO:0005092 // GO:0005092 // GO:0017016 // GO:0042802	GDP-dissociation inhibitor activity // Ras GTPase binding // identical protein binding // GDP-dissociation inhibitor activity // GDP-dissociation inhibitor activity // Ras GTPase binding // identical protein binding	○
17215576	203.711	249.044	0.817973	-0.289874	0	main		NM_001037136	Agap1	ArfGAP with GTPase domain, ankyrin repeat and PH domain 1	NM_001037136	RefSeq	Mus musculus ArfGAP with GTPase domain, ankyrin repeat and PH domain 1 (Agap1), transcript variant 2, mRNA.	FALSE	347722	Mm.291135	Q8BXK8	chr1	GO:0006184 // GO:0006810 // GO:0007264 // GO:0015031 // GO:0032312 // GO:0006184 // GO:0043547 // GO:0006184 // GO:0007165	GTP catabolic process // transport // small GTPase mediated signal transduction // protein transport // regulation of ARF GTPase activity // GTP catabolic process // positive regulation of GTPase activity // GTP catabolic process // signal transduction	GO:0005622 // GO:0005737 // GO:0005829 // GO:0005829 // GO:0016020	intracellular // cytoplasm // cytosol // cytosol // membrane	GO:0000166 // GO:0003924 // GO:0005096 // GO:0005525 // GO:0005543 // GO:0008060 // GO:0008270 // GO:0046872 // GO:0003924	nucleotide binding // GTPase activity // GTPase activator activity // GTP binding // phospholipid binding // ARF GTPase activator activity // zinc ion binding // metal ion binding // GTPase activity	---
17215597	67.8137	66.855	1.01434	0.0205432	0	main		ENSMUST00000157746	Gm25180	predicted gene, 25180	ENSMUST00000157746	ENSEMBL	ncrna:known chromosome:GRCm38:1:89563360:89563474:1 gene:ENSMUSG00000088371 gene_biotype:rRNA transcript_biotype:rRNA	FALSE	---	---	---	chr1	---	---	---	---	---	---	---
17215599	29.965	28.2843	1.05942	0.0832754	0	main		ENSMUST00000158150	Gm26037	predicted gene, 26037	ENSMUST00000158150	ENSEMBL	ncrna:known chromosome:GRCm38:1:89684802:89685112:1 gene:ENSMUSG00000088775 gene_biotype:misc_RNA transcript_biotype:misc_RNA	FALSE	---	---	---	chr1	---	---	---	---	---	---	---
17215601	56.2811	54.6542	1.02977	0.0423192	0	main		ENSMUST00000173856	D130058E05Rik	RIKEN cDNA D130058E05 gene	ENSMUST00000173856	ENSEMBL	havana:known chromosome:GRCm38:1:89930234:89931862:1 gene:ENSMUSG00000092627 gene_biotype:processed_transcript transcript_biotype:antisense	FALSE	---	Mm.411396	G3UXL8	chr1	GO:0008150	biological_process	GO:0005575	cellular_component	GO:0003674	molecular_function	---
17215605	216.844	238.882	0.907747	-0.139638	0	main		NM_001271607	Ackr3	atypical chemokine receptor 3	NM_001271607	RefSeq	Mus musculus atypical chemokine receptor 3 (Ackr3), transcript variant 1, mRNA.	FALSE	12778	Mm.6522 // Mm.491219	P56485	chr1	GO:0001525 // GO:0001570 // GO:0006935 // GO:0007155 // GO:0007165 // GO:0007186 // GO:0007275 // GO:0031623 // GO:0070098 // GO:0070374 // GO:1902230 // GO:0007186 // GO:0031623 // GO:0031623 // GO:0070098 // GO:0070374 // GO:0070374 // GO:1902230	angiogenesis // vasculogenesis // chemotaxis // cell adhesion // signal transduction // G-protein coupled receptor signaling pathway // multicellular organismal development // receptor internalization // chemokine-mediated signaling pathway // positive regulation of ERK1 and ERK2 cascade // negative regulation of intrinsic apoptotic signaling pathway in response to DNA damage // G-protein coupled…	GO:0005737 // GO:0005768 // GO:0005886 // GO:0005905 // GO:0009986 // GO:0016020 // GO:0016021 // GO:0005768 // GO:0005768 // GO:0005769 // GO:0005886 // GO:0005886 // GO:0005905 // GO:0005905 // GO:0009986 // GO:0009986 // GO:0048471 // GO:0055037	cytoplasm // endosome // plasma membrane // coated pit // cell surface // membrane // integral component of membrane // endosome // endosome // early endosome // plasma membrane // plasma membrane // coated pit // coated pit // cell surface // cell surface // perinuclear region of cytoplasm // recycling endosome	GO:0004871 // GO:0004930 // GO:0004950 // GO:0005044 // GO:0015026 // GO:0016494 // GO:0019958 // GO:0005044 // GO:0005044 // GO:0016494 // GO:0019958 // GO:0019958	signal transducer activity // G-protein coupled receptor activity // chemokine receptor activity // scavenger receptor activity // coreceptor activity // C-X-C chemokine receptor activity // C-X-C chemokine binding // scavenger receptor activity // scavenger receptor activity // C-X-C chemokine receptor activity // C-X-C chemokine binding // C-X-C chemokine binding	---
17215612	266.104	240.42	1.10683	0.146432	0	main		NM_133805	Cops8	COP9 (constitutive photomorphogenic) homolog, subunit 8 (Arabidopsis thaliana)	NM_133805	RefSeq	Mus musculus COP9 (constitutive photomorphogenic) homolog, subunit 8 (Arabidopsis thaliana) (Cops8), mRNA.	FALSE	108679	Mm.119177	Q8VBV7	chr1	GO:0007250 // GO:0008285 // GO:0010388 // GO:0010388	activation of NF-kappaB-inducing kinase activity // negative regulation of cell proliferation // cullin deneddylation // cullin deneddylation	GO:0005634 // GO:0005634 // GO:0005737 // GO:0008180 // GO:0008180 // GO:0048471 // GO:0070062 // GO:0005634 // GO:0005737 // GO:0008180	nucleus // nucleus // cytoplasm // COP9 signalosome // COP9 signalosome // perinuclear region of cytoplasm // extracellular vesicular exosome // nucleus // cytoplasm // COP9 signalosome	GO:0005515	protein binding	---
17215623	29.775	28.416	1.04783	0.0673991	0	main		ENSMUST00000070048	Gm9991	predicted gene 9991	ENSMUST00000070048	ENSEMBL	ensembl_havana_transcript:known chromosome:GRCm38:1:90675161:90679793:1 gene:ENSMUSG00000056128 gene_biotype:lincRNA transcript_biotype:lincRNA	FALSE	433332	Mm.122412	Q8CA16	chr1	GO:0008150	biological_process	GO:0005575	cellular_component	GO:0003674	molecular_function	---
17215629	57.803	68.1522	0.848147	-0.237614	0	main		NM_053015	Mlph	melanophilin	NM_053015	RefSeq	Mus musculus melanophilin (Mlph), mRNA.	FALSE	171531	Mm.105208	Q91V27	chr1	GO:0006605 // GO:0006886 // GO:0030318 // GO:0032400 // GO:0043473	protein targeting // intracellular protein transport // melanocyte differentiation // melanosome localization // pigmentation	GO:0001725 // GO:0005622 // GO:0005623 // GO:0005815 // GO:0015629 // GO:0030864 // GO:0035371 // GO:0042470 // GO:0042470 // GO:0042470	stress fiber // intracellular // cell // microtubule organizing center // actin cytoskeleton // cortical actin cytoskeleton // microtubule plus-end // melanosome // melanosome // melanosome	GO:0003779 // GO:0005515 // GO:0017022 // GO:0017137 // GO:0031489 // GO:0046872 // GO:0051010 // GO:0017137	actin binding // protein binding // myosin binding // Rab GTPase binding // myosin V binding // metal ion binding // microtubule plus-end binding // Rab GTPase binding	---
17215647	66.2614	63.2429	1.04773	0.0672665	0	main		NM_001101647	Prlh	prolactin releasing hormone	NM_001101647	RefSeq	Mus musculus prolactin releasing hormone (Prlh), mRNA.	FALSE	623503	Mm.471593	B7U2G4	chr1	GO:0001894 // GO:0002021 // GO:0002023 // GO:0006112 // GO:0006629 // GO:0007186 // GO:0007631 // GO:0009749 // GO:0032868 // GO:0040014 // GO:0042755 // GO:0043434 // GO:0045444 // GO:0048483 // GO:0002023 // GO:0002023 // GO:0007186 // GO:0007631	tissue homeostasis // response to dietary excess // reduction of food intake in response to dietary excess // energy reserve metabolic process // lipid metabolic process // G-protein coupled receptor signaling pathway // feeding behavior // response to glucose // response to insulin // regulation of multicellular organism growth // eating behavior // response to peptide hormone // fat cell differ…	GO:0005737 // GO:0005737 // GO:0005737	cytoplasm // cytoplasm // cytoplasm	GO:0005184 // GO:0031861 // GO:0005179 // GO:0005184 // GO:0031861	neuropeptide hormone activity // prolactin-releasing peptide receptor binding // hormone activity // neuropeptide hormone activity // prolactin-releasing peptide receptor binding	---
17215650	121.148	125.633	0.964307	-0.0524355	0	main		NM_001111311	Lrrfip1	leucine rich repeat (in FLII) interacting protein 1	NM_001111311	RefSeq	Mus musculus leucine rich repeat (in FLII) interacting protein 1 (Lrrfip1), transcript variant 1, mRNA.	FALSE	16978	Mm.45039	Q3UZ39	chr1	GO:0006351 // GO:0006355	transcription, DNA-templated // regulation of transcription, DNA-templated	GO:0005634 // GO:0005737 // GO:0005886 // GO:0005737	nucleus // cytoplasm // plasma membrane // cytoplasm	GO:0003677 // GO:0005515 // GO:0042803 // GO:0003677 // GO:0003677 // GO:0042803	DNA binding // protein binding // protein homodimerization activity // DNA binding // DNA binding // protein homodimerization activity	---
17215681	35.3988	40.2066	0.880423	-0.183732	0	main		NM_001033408	Rbm44	RNA binding motif protein 44	NM_001033408	RefSeq	Mus musculus RNA binding motif protein 44 (Rbm44), mRNA.	FALSE	329207	Mm.295940	Q3V089	chr1	GO:0008150	biological_process	GO:0005737 // GO:0045171 // GO:0005737	cytoplasm // intercellular bridge // cytoplasm	GO:0000166 // GO:0003676 // GO:0003723 // GO:0005515 // GO:0042803	nucleotide binding // nucleic acid binding // RNA binding // protein binding // protein homodimerization activity	---
17215697	54.2562	63.471	0.85482	-0.226308	0	main		NM_001168392	Ramp1	receptor (calcitonin) activity modifying protein 1	NM_001168392	RefSeq	Mus musculus receptor (calcitonin) activity modifying protein 1 (Ramp1), transcript variant 3, mRNA.	FALSE	51801	Mm.3272	Q9WTJ5	chr1	GO:0001525 // GO:0006810 // GO:0006816 // GO:0006886 // GO:0007165 // GO:0007186 // GO:0007186 // GO:0008277 // GO:0015031 // GO:0030819 // GO:0031623 // GO:0060050 // GO:0072659 // GO:0001525 // GO:0006816 // GO:0008277 // GO:0015031 // GO:0030819 // GO:0031623 // GO:0060050 // GO:0072659	angiogenesis // transport // calcium ion transport // intracellular protein transport // signal transduction // G-protein coupled receptor signaling pathway // G-protein coupled receptor signaling pathway // regulation of G-protein coupled receptor protein signaling pathway // protein transport // positive regulation of cAMP biosynthetic process // receptor internalization // positive regulation …	GO:0005615 // GO:0005886 // GO:0009986 // GO:0016020 // GO:0016021 // GO:0043235 // GO:0005615 // GO:0005886 // GO:0009986 // GO:0043235	extracellular space // plasma membrane // cell surface // membrane // integral component of membrane // receptor complex // extracellular space // plasma membrane // cell surface // receptor complex	GO:0004872 // GO:0004948 // GO:0008565 // GO:0015026 // GO:0015026 // GO:0031716 // GO:0004872 // GO:0004948 // GO:0008565 // GO:0015026 // GO:0031716	receptor activity // calcitonin receptor activity // protein transporter activity // coreceptor activity // coreceptor activity // calcitonin receptor binding // receptor activity // calcitonin receptor activity // protein transporter activity // coreceptor activity // calcitonin receptor binding	---
17215705	71.1541	79.6591	0.893233	-0.162892	0	main		XM_006529837	Ube2f	ubiquitin-conjugating enzyme E2F (putative)	XM_006529837	RefSeq	PREDICTED: Mus musculus ubiquitin-conjugating enzyme E2F (putative) (Ube2f), transcript variant X2, mRNA.	FALSE	67921	Mm.337238	Q9CY34	chr1	GO:0045116 // GO:0045116 // GO:0045116	protein neddylation // protein neddylation // protein neddylation	GO:0005575	cellular_component	GO:0000166 // GO:0005524 // GO:0008766 // GO:0016874 // GO:0016881 // GO:0018169 // GO:0019788 // GO:0019788 // GO:0043773 // GO:0043774 // GO:0070735 // GO:0070736 // GO:0070737 // GO:0070738 // GO:0070739 // GO:0070740	nucleotide binding // ATP binding // UDP-N-acetylmuramoylalanyl-D-glutamyl-2,6-diaminopimelate-D-alanyl-D-alanine ligase activity // ligase activity // acid-amino acid ligase activity // ribosomal S6-glutamic acid ligase activity // NEDD8 ligase activity // NEDD8 ligase activity // coenzyme F420-0 gamma-glutamyl ligase activity // coenzyme F420-2 alpha-glutamyl ligase activity // protein-glycine …	---
17215720	136.537	136.273	1.00194	0.00280173	0	main		NM_016717	Scly	selenocysteine lyase	NM_016717	RefSeq	Mus musculus selenocysteine lyase (Scly), mRNA.	FALSE	50880	Mm.25724	Q9JLI6	chr1	GO:0001887 // GO:0006629 // GO:0008152 // GO:0032868 // GO:1900408	selenium compound metabolic process // lipid metabolic process // metabolic process // response to insulin // negative regulation of cellular response to oxidative stress	GO:0005737 // GO:0005829	cytoplasm // cytosol	GO:0003824 // GO:0009000 // GO:0016740 // GO:0016829 // GO:0030170	catalytic activity // selenocysteine lyase activity // transferase activity // lyase activity // pyridoxal phosphate binding	---
17215738	59.1846	61.1192	0.968347	-0.0464043	0	main		NM_001033292	Espnl	espin-like	NM_001033292	RefSeq	Mus musculus espin-like (Espnl), mRNA.	FALSE	227357	Mm.318167	Q3UYR4	chr1	GO:0008150	biological_process	GO:0005575	cellular_component	GO:0003674	molecular_function	---
17215750	43.3395	43.4105	0.998364	-0.00236286	0	main		NM_027551	Klhl30	kelch-like 30	NM_027551	RefSeq	Mus musculus kelch-like 30 (Klhl30), mRNA.	FALSE	70788	Mm.68617	Q8C3F7	chr1	GO:0008150	biological_process	GO:0005575	cellular_component	GO:0003674	molecular_function	---
17215762	90.2519	86.9733	1.0377	0.0533842	0	main		NM_173395	Fam132b	family with sequence similarity 132, member B	NM_173395	RefSeq	Mus musculus family with sequence similarity 132, member B (Fam132b), mRNA.	FALSE	227358	Mm.389157	Q6PGN1	chr1	GO:0019217 // GO:2000193 // GO:0006879	regulation of fatty acid metabolic process // positive regulation of fatty acid transport // cellular iron ion homeostasis	GO:0005576 // GO:0005615 // GO:0005576	extracellular region // extracellular space // extracellular region	GO:0042803 // GO:0005179	protein homodimerization activity // hormone activity	---
17215773	60.8285	74.4791	0.816719	-0.292088	0	main		NM_028718	Traf3ip1	TRAF3 interacting protein 1	NM_028718	RefSeq	Mus musculus TRAF3 interacting protein 1 (Traf3ip1), mRNA.	FALSE	74019	Mm.318430	Q149C2	chr1	GO:0000122 // GO:0021532 // GO:0031076 // GO:0032688 // GO:0035050 // GO:0036342 // GO:0042073 // GO:0042384 // GO:0042527 // GO:0042733 // GO:0050687 // GO:0051101 // GO:1901621	negative regulation of transcription from RNA polymerase II promoter // neural tube patterning // embryonic camera-type eye development // negative regulation of interferon-beta production // embryonic heart tube development // post-anal tail morphogenesis // intraciliary transport // cilium assembly // negative regulation of tyrosine phosphorylation of Stat6 protein // embryonic digit morphogene…	GO:0005622 // GO:0005623 // GO:0005737 // GO:0005813 // GO:0005829 // GO:0005856 // GO:0005929 // GO:0005929 // GO:0005930 // GO:0015630 // GO:0030992 // GO:0036064 // GO:0005929 // GO:0042995	intracellular // cell // cytoplasm // centrosome // cytosol // cytoskeleton // cilium // cilium // axoneme // microtubule cytoskeleton // intraciliary transport particle B // ciliary basal body // cilium // cell projection	GO:0005102 // GO:0005515 // GO:0008017 // GO:0015631 // GO:0008017	receptor binding // protein binding // microtubule binding // tubulin binding // microtubule binding	---
17215788	103.513	102.789	1.00704	0.0101163	0	main		NM_001039126	Asb1	ankyrin repeat and SOCS box-containing 1	NM_001039126	RefSeq	Mus musculus ankyrin repeat and SOCS box-containing 1 (Asb1), transcript variant 1, mRNA.	FALSE	65247	Mm.234152	Q9WV74	chr1	GO:0007275 // GO:0030539 // GO:0035556 // GO:0016567	multicellular organismal development // male genitalia development // intracellular signal transduction // protein ubiquitination	GO:0005575	cellular_component	GO:0003674	molecular_function	---
17215799	42.106	35.0691	1.20066	0.263824	0	main		NM_007855	Twist2	twist basic helix-loop-helix transcription factor 2	NM_007855	RefSeq	Mus musculus twist basic helix-loop-helix transcription factor 2 (Twist2), mRNA.	FALSE	13345	Mm.9474	Q9D030	chr1	GO:0000122 // GO:0000122 // GO:0001649 // GO:0006351 // GO:0006355 // GO:0006357 // GO:0006366 // GO:0007275 // GO:0008285 // GO:0010838 // GO:0030154 // GO:0032720 // GO:0032720 // GO:0043066 // GO:0043392 // GO:0044092 // GO:0045638 // GO:0045668 // GO:0045668 // GO:0045892 // GO:0048701 // GO:0060325 // GO:0061303 // GO:0045668 // GO:0043066 // GO:0045668	negative regulation of transcription from RNA polymerase II promoter // negative regulation of transcription from RNA polymerase II promoter // osteoblast differentiation // transcription, DNA-templated // regulation of transcription, DNA-templated // regulation of transcription from RNA polymerase II promoter // transcription from RNA polymerase II promoter // multicellular organismal developmen…	GO:0005634 // GO:0005667 // GO:0005737 // GO:0005634 // GO:0005737	nucleus // transcription factor complex // cytoplasm // nucleus // cytoplasm	GO:0001076 // GO:0003677 // GO:0003682 // GO:0003700 // GO:0005515 // GO:0019904 // GO:0046983	RNA polymerase II transcription factor binding transcription factor activity // DNA binding // chromatin binding // sequence-specific DNA binding transcription factor activity // protein binding // protein domain specific binding // protein dimerization activity	---
17215804	29.2263	31.6171	0.924385	-0.113435	0	main		ENSMUST00000181260	Gm26720	predicted gene, 26720	ENSMUST00000181260	ENSEMBL	ensembl_lincrna:known chromosome:GRCm38:1:91989051:91992628:1 gene:ENSMUSG00000096941 gene_biotype:lincRNA transcript_biotype:lincRNA	FALSE	---	---	---	chr1	---	---	---	---	---	---	---
17215807	8.75559	9.28604	0.942878	-0.0848577	0	main		NM_147037	Olfr1413	olfactory receptor 1413	NM_147037	RefSeq	Mus musculus olfactory receptor 1413 (Olfr1413), mRNA.	FALSE	259039	Mm.377803	Q8VGU3	chr1	GO:0007165 // GO:0007186 // GO:0007608 // GO:0050896 // GO:0050911 // GO:0007186 // GO:0007186 // GO:0007608 // GO:0007608 // GO:0050911 // GO:0050911	signal transduction // G-protein coupled receptor signaling pathway // sensory perception of smell // response to stimulus // detection of chemical stimulus involved in sensory perception of smell // G-protein coupled receptor signaling pathway // G-protein coupled receptor signaling pathway // sensory perception of smell // sensory perception of smell // detection of chemical stimulus involved i…	GO:0005886 // GO:0016020 // GO:0016021 // GO:0016021 // GO:0016021	plasma membrane // membrane // integral component of membrane // integral component of membrane // integral component of membrane	GO:0004871 // GO:0004930 // GO:0004984 // GO:0004984 // GO:0004984	signal transducer activity // G-protein coupled receptor activity // olfactory receptor activity // olfactory receptor activity // olfactory receptor activity	---
17215811	20.6914	24.9753	0.828475	-0.27147	0	main		NM_146277	Olfr1412	olfactory receptor 1412	NM_146277	RefSeq	Mus musculus olfactory receptor 1412 (Olfr1412), mRNA.	FALSE	258274	Mm.222974	Q8VET3	chr1	GO:0007165 // GO:0007186 // GO:0007608 // GO:0050896 // GO:0050911 // GO:0007186 // GO:0007186 // GO:0007608 // GO:0007608 // GO:0050911 // GO:0050911	signal transduction // G-protein coupled receptor signaling pathway // sensory perception of smell // response to stimulus // detection of chemical stimulus involved in sensory perception of smell // G-protein coupled receptor signaling pathway // G-protein coupled receptor signaling pathway // sensory perception of smell // sensory perception of smell // detection of chemical stimulus involved i…	GO:0005886 // GO:0016020 // GO:0016021 // GO:0016021 // GO:0016021	plasma membrane // membrane // integral component of membrane // integral component of membrane // integral component of membrane	GO:0004871 // GO:0004930 // GO:0004984 // GO:0004984 // GO:0004984	signal transducer activity // G-protein coupled receptor activity // olfactory receptor activity // olfactory receptor activity // olfactory receptor activity	---
17215813	169.755	154.565	1.09828	0.13524	0	main		NM_146490	Olfr1411	olfactory receptor 1411	NM_146490	RefSeq	Mus musculus olfactory receptor 1411 (Olfr1411), mRNA.	FALSE	258483	Mm.271573	Q8R466	chr1	GO:0007165 // GO:0007186 // GO:0007608 // GO:0050896 // GO:0050911 // GO:0007186 // GO:0007186 // GO:0007608 // GO:0050911 // GO:0050911 // GO:0007608	signal transduction // G-protein coupled receptor signaling pathway // sensory perception of smell // response to stimulus // detection of chemical stimulus involved in sensory perception of smell // G-protein coupled receptor signaling pathway // G-protein coupled receptor signaling pathway // sensory perception of smell // detection of chemical stimulus involved in sensory perception of smell /…	GO:0005886 // GO:0016020 // GO:0016021 // GO:0016021 // GO:0016021	plasma membrane // membrane // integral component of membrane // integral component of membrane // integral component of membrane	GO:0004871 // GO:0004930 // GO:0004984 // GO:0004984 // GO:0004984	signal transducer activity // G-protein coupled receptor activity // olfactory receptor activity // olfactory receptor activity // olfactory receptor activity	---
17215815	19.6418	19.6115	1.00155	0.00222726	0	main		NM_146491	Olfr1410	olfactory receptor 1410	NM_146491	RefSeq	Mus musculus olfactory receptor 1410 (Olfr1410), mRNA.	FALSE	258484	Mm.377528	E9PYK6	chr1	GO:0007165 // GO:0007186 // GO:0007608 // GO:0050896 // GO:0050911 // GO:0007186 // GO:0007186 // GO:0007608 // GO:0007608 // GO:0050911 // GO:0050911	signal transduction // G-protein coupled receptor signaling pathway // sensory perception of smell // response to stimulus // detection of chemical stimulus involved in sensory perception of smell // G-protein coupled receptor signaling pathway // G-protein coupled receptor signaling pathway // sensory perception of smell // sensory perception of smell // detection of chemical stimulus involved i…	GO:0005886 // GO:0016020 // GO:0016021 // GO:0016021 // GO:0016021	plasma membrane // membrane // integral component of membrane // integral component of membrane // integral component of membrane	GO:0004871 // GO:0004930 // GO:0004984 // GO:0004984 // GO:0004984	signal transducer activity // G-protein coupled receptor activity // olfactory receptor activity // olfactory receptor activity // olfactory receptor activity	---
17215817	36.4157	28.818	1.26364	0.337588	0	main		NM_206896	Olfr12	olfactory receptor 12	NM_206896	RefSeq	Mus musculus olfactory receptor 12 (Olfr12), mRNA.	FALSE	257890	Mm.337259	Q60894	chr1	GO:0007165 // GO:0007186 // GO:0007608 // GO:0050896 // GO:0050911 // GO:0007186 // GO:0007186 // GO:0007608 // GO:0007608 // GO:0050911 // GO:0050911	signal transduction // G-protein coupled receptor signaling pathway // sensory perception of smell // response to stimulus // detection of chemical stimulus involved in sensory perception of smell // G-protein coupled receptor signaling pathway // G-protein coupled receptor signaling pathway // sensory perception of smell // sensory perception of smell // detection of chemical stimulus involved i…	GO:0005886 // GO:0016020 // GO:0016021 // GO:0016021 // GO:0016021	plasma membrane // membrane // integral component of membrane // integral component of membrane // integral component of membrane	GO:0004871 // GO:0004930 // GO:0004984 // GO:0004984 // GO:0004984	signal transducer activity // G-protein coupled receptor activity // olfactory receptor activity // olfactory receptor activity // olfactory receptor activity	---
17215820	161.531	160.265	1.00791	0.0113597	0	main		NM_016696	Gpc1	glypican 1	NM_016696	RefSeq	Mus musculus glypican 1 (Gpc1), mRNA.	FALSE	14733	Mm.297976	Q9QZF2	chr1	GO:0014037 // GO:0030200 // GO:0032288 // GO:0040037 // GO:0014037 // GO:0030200 // GO:0030200 // GO:0032288 // GO:2001016	Schwann cell differentiation // heparan sulfate proteoglycan catabolic process // myelin assembly // negative regulation of fibroblast growth factor receptor signaling pathway // Schwann cell differentiation // heparan sulfate proteoglycan catabolic process // heparan sulfate proteoglycan catabolic process // myelin assembly // positive regulation of skeletal muscle cell differentiation	GO:0005576 // GO:0005578 // GO:0005768 // GO:0005886 // GO:0016020 // GO:0031225 // GO:0043025 // GO:0045121 // GO:0045121 // GO:0070062 // GO:0005578 // GO:0005615 // GO:0005796	extracellular region // proteinaceous extracellular matrix // endosome // plasma membrane // membrane // anchored component of membrane // neuronal cell body // membrane raft // membrane raft // extracellular vesicular exosome // proteinaceous extracellular matrix // extracellular space // Golgi lumen	GO:0005507 // GO:0017134 // GO:0043236 // GO:0043395 // GO:0070052 // GO:0005507 // GO:0005507	copper ion binding // fibroblast growth factor binding // laminin binding // heparan sulfate proteoglycan binding // collagen V binding // copper ion binding // copper ion binding	---
17215832	67.3621	66.0867	1.0193	0.0275756	0	main		NR_029559	Mir149	microRNA 149	NR_029559	RefSeq	Mus musculus microRNA 149 (Mir149), microRNA.	FALSE	387167	---	---	chr1	---	---	---	---	---	---	---
17215834	60.0474	68.3809	0.878131	-0.187492	0	main		NM_175118	Dusp28	dual specificity phosphatase 28	NM_175118	RefSeq	Mus musculus dual specificity phosphatase 28 (Dusp28), mRNA.	FALSE	67446	Mm.46179	Q8BTR5	chr1	GO:0006470 // GO:0007254 // GO:0016311 // GO:0006470 // GO:0006470 // GO:0007254 // GO:0035335	protein dephosphorylation // JNK cascade // dephosphorylation // protein dephosphorylation // protein dephosphorylation // JNK cascade // peptidyl-tyrosine dephosphorylation	GO:0005575	cellular_component	GO:0004721 // GO:0004725 // GO:0008138 // GO:0016787 // GO:0016791 // GO:0008138 // GO:0008138	phosphoprotein phosphatase activity // protein tyrosine phosphatase activity // protein tyrosine/serine/threonine phosphatase activity // hydrolase activity // phosphatase activity // protein tyrosine/serine/threonine phosphatase activity // protein tyrosine/serine/threonine phosphatase activity	---
17215839	483.901	438.87	1.10261	0.140919	0	main		NM_181405	Rnpepl1	arginyl aminopeptidase (aminopeptidase B)-like 1	NM_181405	RefSeq	Mus musculus arginyl aminopeptidase (aminopeptidase B)-like 1 (Rnpepl1), mRNA.	FALSE	108657	Mm.200971	G5E872	chr1	GO:0006508 // GO:0008150 // GO:0019370	proteolysis // biological_process // leukotriene biosynthetic process	GO:0005575	cellular_component	GO:0004177 // GO:0008233 // GO:0016787 // GO:0003674 // GO:0008237 // GO:0008270	aminopeptidase activity // peptidase activity // hydrolase activity // molecular_function // metallopeptidase activity // zinc ion binding	---
17215853	70.237	69.6575	1.00832	0.0119511	0	main		NM_011796	Capn10	calpain 10	NM_011796	RefSeq	Mus musculus calpain 10 (Capn10), mRNA.	FALSE	23830	Mm.294315	Q9ESK3	chr1	GO:0000422 // GO:0006508 // GO:0007005 // GO:0007568 // GO:0031532 // GO:0031532 // GO:0031667 // GO:0032024 // GO:0032388 // GO:0032869 // GO:0032869 // GO:0043065 // GO:0046326 // GO:0046326 // GO:0097050 // GO:0097050 // GO:2000676 // GO:0006508 // GO:0006508 // GO:0032024 // GO:0032869 // GO:0046326 // GO:0097050 // GO:0097194	mitochondrion degradation // proteolysis // mitochondrion organization // aging // actin cytoskeleton reorganization // actin cytoskeleton reorganization // response to nutrient levels // positive regulation of insulin secretion // positive regulation of intracellular transport // cellular response to insulin stimulus // cellular response to insulin stimulus // positive regulation of apoptotic pr…	GO:0005622 // GO:0005623 // GO:0005634 // GO:0005737 // GO:0005739 // GO:0005741 // GO:0005743 // GO:0005758 // GO:0005759 // GO:0005829 // GO:0005856 // GO:0005886 // GO:0005938 // GO:0043231 // GO:0005623 // GO:0005737	intracellular // cell // nucleus // cytoplasm // mitochondrion // mitochondrial outer membrane // mitochondrial inner membrane // mitochondrial intermembrane space // mitochondrial matrix // cytosol // cytoskeleton // plasma membrane // cell cortex // intracellular membrane-bounded organelle // cell // cytoplasm	GO:0000149 // GO:0004198 // GO:0008092 // GO:0008233 // GO:0008234 // GO:0016787 // GO:0004198 // GO:0004198	SNARE binding // calcium-dependent cysteine-type endopeptidase activity // cytoskeletal protein binding // peptidase activity // cysteine-type peptidase activity // hydrolase activity // calcium-dependent cysteine-type endopeptidase activity // calcium-dependent cysteine-type endopeptidase activity	---
17215873	74.3176	62.2635	1.1936	0.255317	0	main		NM_001271766	Gpr35	G protein-coupled receptor 35	NM_001271766	RefSeq	Mus musculus G protein-coupled receptor 35 (Gpr35), transcript variant 3, mRNA.	FALSE	64095	Mm.152780	Q9ES90	chr1	GO:0007165 // GO:0007186 // GO:0007186 // GO:0007186	signal transduction // G-protein coupled receptor signaling pathway // G-protein coupled receptor signaling pathway // G-protein coupled receptor signaling pathway	GO:0005886 // GO:0005887 // GO:0005887 // GO:0016020 // GO:0016021 // GO:0005887	plasma membrane // integral component of plasma membrane // integral component of plasma membrane // membrane // integral component of membrane // integral component of plasma membrane	GO:0004871 // GO:0004930 // GO:0004930 // GO:0004930	signal transducer activity // G-protein coupled receptor activity // G-protein coupled receptor activity // G-protein coupled receptor activity	---
17215879	50.0896	44.8025	1.11801	0.160934	0	main		NM_001159658	Aqp12	aquaporin 12	NM_001159658	RefSeq	Mus musculus aquaporin 12 (Aqp12), transcript variant 2, mRNA.	FALSE	208760	Mm.235537	Q8CHJ2	chr1	GO:0006810	transport	GO:0005737 // GO:0016020 // GO:0016021	cytoplasm // membrane // integral component of membrane	GO:0005215	transporter activity	---
17215885	29.7083	35.3826	0.839631	-0.252172	0	main		NM_001276710	Agxt	alanine-glyoxylate aminotransferase	NM_001276710	RefSeq	Mus musculus alanine-glyoxylate aminotransferase (Agxt), transcript variant 1, mRNA.	FALSE	11611	Mm.7457	O35423	chr1	GO:0006625 // GO:0008152 // GO:0009436 // GO:0019265 // GO:0019448 // GO:0042853 // GO:0042866 // GO:0046487 // GO:0046487 // GO:0046724 // GO:0051384 // GO:0051591 // GO:0006625 // GO:0009436 // GO:0019265 // GO:0019448 // GO:0042853 // GO:0042866 // GO:0046487 // GO:0051384 // GO:0051591	protein targeting to peroxisome // metabolic process // glyoxylate catabolic process // glycine biosynthetic process, by transamination of glyoxylate // L-cysteine catabolic process // L-alanine catabolic process // pyruvate biosynthetic process // glyoxylate metabolic process // glyoxylate metabolic process // oxalic acid secretion // response to glucocorticoid // response to cAMP // protein tar…	GO:0005739 // GO:0005739 // GO:0005759 // GO:0005777 // GO:0005777 // GO:0005782 // GO:0005739 // GO:0005759 // GO:0005777 // GO:0005782	mitochondrion // mitochondrion // mitochondrial matrix // peroxisome // peroxisome // peroxisomal matrix // mitochondrion // mitochondrial matrix // peroxisome // peroxisomal matrix	GO:0003824 // GO:0004760 // GO:0005102 // GO:0008453 // GO:0008453 // GO:0008483 // GO:0016597 // GO:0016740 // GO:0030170 // GO:0042803 // GO:0004760 // GO:0005102 // GO:0008453 // GO:0008483 // GO:0016597 // GO:0030170 // GO:0042803	catalytic activity // serine-pyruvate transaminase activity // receptor binding // alanine-glyoxylate transaminase activity // alanine-glyoxylate transaminase activity // transaminase activity // amino acid binding // transferase activity // pyridoxal phosphate binding // protein homodimerization activity // serine-pyruvate transaminase activity // receptor binding // alanine-glyoxylate transamin…	---
17215899	82.3889	69.1425	1.19158	0.252877	0	main		XM_006529989	E030010N08Rik	RIKEN cDNA E030010N08 gene	XM_006529989	RefSeq	PREDICTED: Mus musculus RIKEN cDNA E030010N08 gene (E030010N08Rik), transcript variant X7, mRNA.	FALSE	381284	Mm.193346	F6XLV1	chr1	GO:0008150	biological_process	GO:0005575	cellular_component	GO:0003674	molecular_function	---
17215932	57.3863	67.6935	0.847737	-0.238311	0	main		NM_172463	Sned1	sushi, nidogen and EGF-like domains 1	NM_172463	RefSeq	Mus musculus sushi, nidogen and EGF-like domains 1 (Sned1), mRNA.	FALSE	208777	Mm.271897	Q70E20	chr1	GO:0007160 // GO:0008150	cell-matrix adhesion // biological_process	GO:0005576	extracellular region	GO:0005509	calcium ion binding	---
17215968	362.003	364.708	0.992585	-0.0107374	0	main		NM_023200	Ppp1r7	protein phosphatase 1, regulatory (inhibitor) subunit 7	NM_023200	RefSeq	Mus musculus protein phosphatase 1, regulatory (inhibitor) subunit 7 (Ppp1r7), mRNA.	FALSE	66385	Mm.88704	Q3UM45	chr1	GO:0007059	chromosome segregation	GO:0005634 // GO:0070062 // GO:0005634	nucleus // extracellular vesicular exosome // nucleus	---	---	---
17215982	11.3304	12.7457	0.88896	-0.16981	0	main		ENSMUST00000082455	Gm26446	predicted gene, 26446	ENSMUST00000082455	ENSEMBL	ncrna:known chromosome:GRCm38:1:93363255:93363357:1 gene:ENSMUSG00000064389 gene_biotype:snRNA transcript_biotype:snRNA	FALSE	---	---	---	chr1	---	---	---	---	---	---	---
17215984	31.7524	30.4779	1.04182	0.0591011	0	main		NM_001271884	Ano7	anoctamin 7	NM_001271884	RefSeq	Mus musculus anoctamin 7 (Ano7), transcript variant 2, mRNA.	FALSE	404545	Mm.297411	Q14AT5	chr1	GO:0006821 // GO:0006821 // GO:0015914 // GO:0061589 // GO:0061590 // GO:0061591 // GO:1902476 // GO:1902476	chloride transport // chloride transport // phospholipid transport // calcium activated phosphatidylserine scrambling // calcium activated phosphatidylcholine scrambling // calcium activated galactosylceramide scrambling // chloride transmembrane transport // chloride transmembrane transport	GO:0005622 // GO:0005622 // GO:0005634 // GO:0005783 // GO:0005886 // GO:0016020 // GO:0016021 // GO:0005622 // GO:0005783 // GO:0005783 // GO:0005886 // GO:0005886	intracellular // intracellular // nucleus // endoplasmic reticulum // plasma membrane // membrane // integral component of membrane // intracellular // endoplasmic reticulum // endoplasmic reticulum // plasma membrane // plasma membrane	GO:0005229 // GO:0017128	intracellular calcium activated chloride channel activity // phospholipid scramblase activity	---
17216010	369.731	345.967	1.06869	0.0958415	0	main		ENSMUST00000096427	Gm17415	predicted gene, 17415	ENSMUST00000096427	ENSEMBL	havana:known chromosome:GRCm38:1:93421700:93422488:1 gene:ENSMUSG00000090489 gene_biotype:pseudogene transcript_biotype:processed_pseudogene	FALSE	---	---	F6YI27	chr1	GO:0042254	ribosome biogenesis	GO:0030529	ribonucleoprotein complex	---	---	---
17216012	346.42	379.336	0.913229	-0.130952	0	main		NM_001159717	Sept2	septin 2	NM_001159717	RefSeq	Mus musculus septin 2 (Sept2), transcript variant 3, mRNA.	FALSE	18000	Mm.428652	P42208	chr1	GO:0000910 // GO:0002036 // GO:0006184 // GO:0007049 // GO:0007067 // GO:0007224 // GO:0031175 // GO:0032880 // GO:0032880 // GO:0042384 // GO:0050790 // GO:0051258 // GO:0051301 // GO:0031175	cytokinesis // regulation of L-glutamate transport // GTP catabolic process // cell cycle // mitotic nuclear division // smoothened signaling pathway // neuron projection development // regulation of protein localization // regulation of protein localization // cilium assembly // regulation of catalytic activity // protein polymerization // cell division // neuron projection development	GO:0000145 // GO:0000775 // GO:0000776 // GO:0005634 // GO:0005694 // GO:0005730 // GO:0005737 // GO:0005826 // GO:0005856 // GO:0005876 // GO:0005886 // GO:0005938 // GO:0009986 // GO:0015629 // GO:0015629 // GO:0015630 // GO:0016020 // GO:0030496 // GO:0031105 // GO:0035869 // GO:0042995 // GO:0045202 // GO:0048471 // GO:0060170 // GO:0070062 // GO:0000145 // GO:0000777 // GO:0005634 // GO:0005…	exocyst // chromosome, centromeric region // kinetochore // nucleus // chromosome // nucleolus // cytoplasm // actomyosin contractile ring // cytoskeleton // spindle microtubule // plasma membrane // cell cortex // cell surface // actin cytoskeleton // actin cytoskeleton // microtubule cytoskeleton // membrane // midbody // septin complex // ciliary transition zone // cell projection // synapse /…	GO:0000166 // GO:0003924 // GO:0005515 // GO:0005525 // GO:0030234 // GO:0032947 // GO:0042802	nucleotide binding // GTPase activity // protein binding // GTP binding // enzyme regulator activity // protein complex scaffold // identical protein binding	---
17216031	68.9159	79.862	0.862937	-0.212672	0	main		NM_145519	Farp2	FERM, RhoGEF and pleckstrin domain protein 2	NM_145519	RefSeq	Mus musculus FERM, RhoGEF and pleckstrin domain protein 2 (Farp2), mRNA.	FALSE	227377	Mm.243091	Q91VS8	chr1	GO:0007155 // GO:0016322 // GO:0016601 // GO:0030316 // GO:0031532 // GO:0032314 // GO:0032319 // GO:0033623 // GO:0035023 // GO:0071526 // GO:0071800 // GO:0016322 // GO:0016322 // GO:0016601 // GO:0016601 // GO:0032321 // GO:0032321 // GO:0032855 // GO:0043547	cell adhesion // neuron remodeling // Rac protein signal transduction // osteoclast differentiation // actin cytoskeleton reorganization // regulation of Rac GTPase activity // regulation of Rho GTPase activity // regulation of integrin activation // regulation of Rho protein signal transduction // semaphorin-plexin signaling pathway // podosome assembly // neuron remodeling // neuron remodeling …	GO:0005737 // GO:0005856 // GO:0019898 // GO:0005737 // GO:0005737 // GO:0005829	cytoplasm // cytoskeleton // extrinsic component of membrane // cytoplasm // cytoplasm // cytosol	GO:0005085 // GO:0005089 // GO:0008092 // GO:0030676 // GO:0005089 // GO:0005089	guanyl-nucleotide exchange factor activity // Rho guanyl-nucleotide exchange factor activity // cytoskeletal protein binding // Rac guanyl-nucleotide exchange factor activity // Rho guanyl-nucleotide exchange factor activity // Rho guanyl-nucleotide exchange factor activity	---
17216061	20.798	21.4517	0.969524	-0.044652	0	main		---	---	---	NONMMUT002097	NONCODE	Non-coding transcript identified by NONCODE: Linc	FALSE	---	---	---	chr1	---	---	---	---	---	---	---
17216063	165.208	123.305	1.33982	0.422044	0	main		NM_016778	Bok	BCL2-related ovarian killer	NM_016778	RefSeq	Mus musculus BCL2-related ovarian killer (Bok), mRNA.	FALSE	51800	Mm.3295	O35425	chr1	GO:0006915 // GO:0006919 // GO:0008630 // GO:0042981 // GO:0043065 // GO:0051402 // GO:0072332 // GO:0097192 // GO:1900119 // GO:0006915 // GO:0006919 // GO:0007420 // GO:0008283 // GO:0008584 // GO:0008630 // GO:0043065 // GO:0048709 // GO:0072332 // GO:0097192 // GO:1900119	apoptotic process // activation of cysteine-type endopeptidase activity involved in apoptotic process // intrinsic apoptotic signaling pathway in response to DNA damage // regulation of apoptotic process // positive regulation of apoptotic process // neuron apoptotic process // intrinsic apoptotic signaling pathway by p53 class mediator // extrinsic apoptotic signaling pathway in absence of ligan…	GO:0005634 // GO:0005737 // GO:0005739 // GO:0005741 // GO:0031966 // GO:0005634 // GO:0005737 // GO:0005739 // GO:0005741 // GO:0031966	nucleus // cytoplasm // mitochondrion // mitochondrial outer membrane // mitochondrial membrane // nucleus // cytoplasm // mitochondrion // mitochondrial outer membrane // mitochondrial membrane	GO:0042803 // GO:0046982 // GO:0046983 // GO:0051400 // GO:0042803 // GO:0046982 // GO:0046982 // GO:0046983 // GO:0051400	protein homodimerization activity // protein heterodimerization activity // protein dimerization activity // BH domain binding // protein homodimerization activity // protein heterodimerization activity // protein heterodimerization activity // protein dimerization activity // BH domain binding	---
17216070	151.548	156.57	0.967926	-0.0470319	0	main		NM_174874	Atg4b	autophagy related 4B, cysteine peptidase	NM_174874	RefSeq	Mus musculus autophagy related 4B, cysteine peptidase (Atg4b), mRNA.	FALSE	66615	Mm.29087	Q8BGE6	chr1	GO:0000045 // GO:0006508 // GO:0006508 // GO:0006810 // GO:0006914 // GO:0006914 // GO:0010508 // GO:0015031 // GO:0045732 // GO:0000045 // GO:0006508 // GO:0006914 // GO:0010508 // GO:0045732	autophagic vacuole assembly // proteolysis // proteolysis // transport // autophagy // autophagy // positive regulation of autophagy // protein transport // positive regulation of protein catabolic process // autophagic vacuole assembly // proteolysis // autophagy // positive regulation of autophagy // positive regulation of protein catabolic process	GO:0005737 // GO:0005737 // GO:0005737	cytoplasm // cytoplasm // cytoplasm	GO:0004175 // GO:0004197 // GO:0005515 // GO:0008233 // GO:0008234 // GO:0008234 // GO:0016787 // GO:0004175 // GO:0008233 // GO:0008234 // GO:0008234	endopeptidase activity // cysteine-type endopeptidase activity // protein binding // peptidase activity // cysteine-type peptidase activity // cysteine-type peptidase activity // hydrolase activity // endopeptidase activity // peptidase activity // cysteine-type peptidase activity // cysteine-type peptidase activity	---
17216087	103.985	93.2017	1.1157	0.157944	0	main		NM_025454	Ing5	inhibitor of growth family, member 5	NM_025454	RefSeq	Mus musculus inhibitor of growth family, member 5 (Ing5), mRNA.	FALSE	66262	Mm.64065	Q9D8Y8	chr1	GO:0006260 // GO:0006351 // GO:0006355 // GO:0006473 // GO:0008285 // GO:0008285 // GO:0016568 // GO:0016573 // GO:0043065 // GO:0043966 // GO:0045893 // GO:0045926 // GO:2001235 // GO:0006260 // GO:0006260 // GO:0006473 // GO:0008285 // GO:0043065 // GO:0043966 // GO:0043966 // GO:0045893 // GO:0045893 // GO:0045926	DNA replication // transcription, DNA-templated // regulation of transcription, DNA-templated // protein acetylation // negative regulation of cell proliferation // negative regulation of cell proliferation // chromatin modification // histone acetylation // positive regulation of apoptotic process // histone H3 acetylation // positive regulation of transcription, DNA-templated // negative regula…	GO:0005634 // GO:0070776 // GO:0005634 // GO:0005634 // GO:0070776 // GO:0070776	nucleus // MOZ/MORF histone acetyltransferase complex // nucleus // nucleus // MOZ/MORF histone acetyltransferase complex // MOZ/MORF histone acetyltransferase complex	GO:0003682 // GO:0003682 // GO:0008270 // GO:0035064 // GO:0046872 // GO:0035064	chromatin binding // chromatin binding // zinc ion binding // methylated histone binding // metal ion binding // methylated histone binding	---
17216096	84.0065	95.0423	0.883885	-0.17807	0	main		XM_006529970	D2hgdh	D-2-hydroxyglutarate dehydrogenase	XM_006529970	RefSeq	PREDICTED: Mus musculus D-2-hydroxyglutarate dehydrogenase (D2hgdh), transcript variant X3, mRNA.	FALSE	98314	Mm.383401	Q8CIM3	chr1	GO:0010042 // GO:0010042 // GO:0010043 // GO:0010043 // GO:0032025 // GO:0032025 // GO:0032026 // GO:0044267 // GO:0044267 // GO:0051592 // GO:0055114 // GO:0055114	response to manganese ion // response to manganese ion // response to zinc ion // response to zinc ion // response to cobalt ion // response to cobalt ion // response to magnesium ion // cellular protein metabolic process // cellular protein metabolic process // response to calcium ion // oxidation-reduction process // oxidation-reduction process	GO:0005739 // GO:0005739 // GO:0005739	mitochondrion // mitochondrion // mitochondrion	GO:0003824 // GO:0008762 // GO:0016491 // GO:0016614 // GO:0018466 // GO:0050660 // GO:0051990 // GO:0051990	catalytic activity // UDP-N-acetylmuramate dehydrogenase activity // oxidoreductase activity // oxidoreductase activity, acting on CH-OH group of donors // limonene-1,2-diol dehydrogenase activity // flavin adenine dinucleotide binding // (R)-2-hydroxyglutarate dehydrogenase activity // (R)-2-hydroxyglutarate dehydrogenase activity	---
17216113	83.7727	70.0126	1.19654	0.258865	0	main		NM_199366	Gal3st2	galactose-3-O-sulfotransferase 2	NM_199366	RefSeq	Mus musculus galactose-3-O-sulfotransferase 2 (Gal3st2), mRNA.	FALSE	381334	Mm.482878	A2RTS9	chr1	GO:0009101 // GO:0051923 // GO:0009058	glycoprotein biosynthetic process // sulfation // biosynthetic process	GO:0016020 // GO:0005794 // GO:0016021	membrane // Golgi apparatus // integral component of membrane	GO:0008146 // GO:0050694 // GO:0001733 // GO:0016740	sulfotransferase activity // galactose 3-O-sulfotransferase activity // galactosylceramide sulfotransferase activity // transferase activity	---
17216120	72.2415	75.901	0.951785	-0.0712928	0	main		NM_001205249	Gm9994	predicted gene 9994	NM_001205249	RefSeq	Mus musculus predicted gene 9994 (Gm9994), mRNA.	FALSE	100041596	Mm.417228	Q6XQH0	chr1	GO:0009058	biosynthetic process	GO:0005794 // GO:0016020 // GO:0016021 // GO:0032580 // GO:0005575	Golgi apparatus // membrane // integral component of membrane // Golgi cisterna membrane // cellular_component	GO:0001733 // GO:0016740	galactosylceramide sulfotransferase activity // transferase activity	---
17216133	38.5854	43.5667	0.885661	-0.175174	0	main		NM_001039219	Gm6086	predicted gene 6086	NM_001039219	RefSeq	Mus musculus predicted gene 6086 (Gm6086), mRNA.	FALSE	619597	Mm.417228	Q6XQH0	chr1	GO:0009058	biosynthetic process	GO:0005794 // GO:0016020 // GO:0016021 // GO:0032580 // GO:0005575	Golgi apparatus // membrane // integral component of membrane // Golgi cisterna membrane // cellular_component	GO:0001733 // GO:0016740	galactosylceramide sulfotransferase activity // transferase activity	---
17216144	66.449	48.576	1.36794	0.452004	0	main		NM_173772	Neu4	sialidase 4	NM_173772	RefSeq	Mus musculus sialidase 4 (Neu4), mRNA.	FALSE	241159	Mm.214565	Q8BZL1	chr1	GO:0005975 // GO:0006516 // GO:0006629 // GO:0006689 // GO:0008152 // GO:0009313 // GO:0016042 // GO:0006516 // GO:0006516 // GO:0006689 // GO:0006689 // GO:0009313 // GO:0009313	carbohydrate metabolic process // glycoprotein catabolic process // lipid metabolic process // ganglioside catabolic process // metabolic process // oligosaccharide catabolic process // lipid catabolic process // glycoprotein catabolic process // glycoprotein catabolic process // ganglioside catabolic process // ganglioside catabolic process // oligosaccharide catabolic process // oligosaccharide…	GO:0005739 // GO:0016020 // GO:0019866 // GO:0005764 // GO:0005764 // GO:0019866 // GO:0019866	mitochondrion // membrane // organelle inner membrane // lysosome // lysosome // organelle inner membrane // organelle inner membrane	GO:0004308 // GO:0004308 // GO:0016787 // GO:0016798 // GO:0052794 // GO:0052795 // GO:0052796 // GO:0004308	exo-alpha-sialidase activity // exo-alpha-sialidase activity // hydrolase activity // hydrolase activity, acting on glycosyl bonds // exo-alpha-(2->3)-sialidase activity // exo-alpha-(2->6)-sialidase activity // exo-alpha-(2->8)-sialidase activity // exo-alpha-sialidase activity	---
17216153	8.29342	8.77673	0.944933	-0.0817166	0	main		NR_040473	4930440C22Rik	RIKEN cDNA 4930440C22 gene	NR_040473	RefSeq	Mus musculus RIKEN cDNA 4930440C22 gene (4930440C22Rik), long non-coding RNA.	FALSE	74689	Mm.399187	---	chr1	---	---	---	---	---	---	---
17216158	162.669	166.685	0.975909	-0.0351814	0	main		NM_026321	Fam174a	family with sequence similarity 174, member A	NM_026321	RefSeq	Mus musculus family with sequence similarity 174, member A (Fam174a), mRNA.	FALSE	67698	Mm.272705	Q9D3L0	chr1	GO:0008150	biological_process	GO:0016020 // GO:0016021 // GO:0005575	membrane // integral component of membrane // cellular_component	GO:0003674	molecular_function	---
17216165	6.33271	6.07757	1.04198	0.0593291	0	main		ENSMUST00000178491	Gm26245	predicted gene, 26245	ENSMUST00000178491	ENSEMBL	ncrna:known chromosome:GRCm38:1:96617099:96617205:1 gene:ENSMUSG00000095610 gene_biotype:snRNA transcript_biotype:snRNA	FALSE	---	---	---	chr1	---	---	---	---	---	---	---
17216167	4.77856	4.68601	1.01975	0.0282165	0	main		ENSMUST00000104067	Gm26078	predicted gene, 26078	ENSMUST00000104067	ENSEMBL	ncrna:known chromosome:GRCm38:1:96762031:96762158:1 gene:ENSMUSG00000077255 gene_biotype:snoRNA transcript_biotype:snoRNA	FALSE	---	---	---	chr1	---	---	---	---	---	---	---
17216169	25.0417	19.3295	1.29551	0.373526	0	main		XR_387288	Panct2	pluripotency-associated noncoding transcript 2	XR_387288	RefSeq	PREDICTED: Mus musculus pluripotency-associated noncoding transcript 2 (Panct2), misc_RNA.	FALSE	329217	---	---	chr1	GO:0019827	stem cell maintenance	GO:0005634	nucleus	---	---	---
17216172	7.40291	7.62563	0.970792	-0.0427652	0	main		XM_006530001	Gm7133	predicted gene 7133	XM_006530001	RefSeq	PREDICTED: Mus musculus predicted gene 7133 (Gm7133), transcript variant X4, mRNA.	FALSE	634331	Mm.297868	---	chr1	---	---	---	---	---	---	---
17216186	7.05644	6.37859	1.10627	0.145704	0	main		XM_006530006	Gm7135	predicted gene 7135	XM_006530006	RefSeq	PREDICTED: Mus musculus predicted gene 7135 (Gm7135), transcript variant X1, mRNA.	FALSE	634346	---	---	chr1	---	---	---	---	---	---	---
17216201	38.091	40.347	0.944086	-0.0830102	0	main		NM_026250	Gin1	gypsy retrotransposon integrase 1	NM_026250	RefSeq	Mus musculus gypsy retrotransposon integrase 1 (Gin1), mRNA.	FALSE	252876	Mm.86090	Q8K259	chr1	GO:0015074	DNA integration	---	---	GO:0003676	nucleic acid binding	---
17216215	17.4157	13.267	1.31271	0.392552	0	main		ENSMUST00000158544	Gm25413	predicted gene, 25413	ENSMUST00000158544	ENSEMBL	ncrna:known chromosome:GRCm38:1:97936400:97936711:1 gene:ENSMUSG00000089169 gene_biotype:misc_RNA transcript_biotype:misc_RNA	FALSE	---	---	---	chr1	---	---	---	---	---	---	---
17216217	4.43955	4.70851	0.942878	-0.0848575	0	main		ENSMUST00000178398	Gm24465	predicted gene, 24465	ENSMUST00000178398	ENSEMBL	ncrna:known chromosome:GRCm38:1:98049822:98049928:1 gene:ENSMUSG00000096085 gene_biotype:snRNA transcript_biotype:snRNA	FALSE	---	---	---	chr1	---	---	---	---	---	---	---
17216219	14.075	13.1075	1.07381	0.102735	0	main		NR_040439	1810006J02Rik	RIKEN cDNA 1810006J02 gene	NR_040439	RefSeq	Mus musculus RIKEN cDNA 1810006J02 gene (1810006J02Rik), long non-coding RNA.	FALSE	69030	Mm.402692	---	chr1	---	---	---	---	---	---	---
17216223	9.29987	8.87418	1.04797	0.0675959	0	main		NM_001164233	Slco6d1	solute carrier organic anion transporter family, member 6d1	NM_001164233	RefSeq	Mus musculus solute carrier organic anion transporter family, member 6d1 (Slco6d1), transcript variant 2, mRNA.	FALSE	70866	Mm.389164	E0CXJ0	chr1	GO:0006810 // GO:0008150	transport // biological_process	GO:0005575 // GO:0016020	cellular_component // membrane	GO:0003674 // GO:0005215	molecular_function // transporter activity	---
17216240	7.98454	9.08002	0.879353	-0.185486	0	main		ENSMUST00000178484	Gm26134	predicted gene, 26134	ENSMUST00000178484	ENSEMBL	ncrna:known chromosome:GRCm38:1:98549451:98549560:1 gene:ENSMUSG00000096193 gene_biotype:miRNA transcript_biotype:miRNA	FALSE	---	---	---	chr1	---	---	---	---	---	---	---
17216242	5.08709	4.88133	1.04215	0.0595664	0	main		ENSMUST00000157179	Gm23434	predicted gene, 23434	ENSMUST00000157179	ENSEMBL	ncrna:known chromosome:GRCm38:1:99017364:99017463:1 gene:ENSMUSG00000087804 gene_biotype:snRNA transcript_biotype:snRNA	FALSE	---	---	---	chr1	---	---	---	---	---	---	---
17216246	16.7449	16.5515	1.01168	0.0167598	0	main		NM_172851	Cntnap5b	contactin associated protein-like 5B	NM_172851	RefSeq	Mus musculus contactin associated protein-like 5B (Cntnap5b), mRNA.	FALSE	241175	Mm.251301	Q0V8T8	chr1	GO:0007155	cell adhesion	GO:0016020 // GO:0016021	membrane // integral component of membrane	---	---	---
17216272	180.2	207.366	0.868997	-0.202578	0	main		ENSMUST00000103851	Gm25537	predicted gene, 25537	ENSMUST00000103851	ENSEMBL	ncrna:known chromosome:GRCm38:1:100861793:100861901:1 gene:ENSMUSG00000077039 gene_biotype:miRNA transcript_biotype:miRNA	FALSE	---	---	---	chr1	---	---	---	---	---	---	---
17216274	8.04658	7.03998	1.14298	0.192804	0	main		NR_037989	Gm20268	predicted gene, 20268	NR_037989	RefSeq	Mus musculus predicted gene, 20268 (Gm20268), long non-coding RNA.	FALSE	100504525	Mm.87065	---	chr1	---	---	---	---	---	---	---
17216278	9.57818	8.21382	1.16611	0.221698	0	main		ENSMUST00000157536	Gm23537	predicted gene, 23537	ENSMUST00000157536	ENSEMBL	ncrna:known chromosome:GRCm38:1:104485957:104486286:1 gene:ENSMUSG00000088161 gene_biotype:misc_RNA transcript_biotype:misc_RNA	FALSE	---	---	---	chr1	---	---	---	---	---	---	---
17216280	24.5604	22.6062	1.08644	0.119614	0	main		NM_011800	Cdh20	cadherin 20	NM_011800	RefSeq	Mus musculus cadherin 20 (Cdh20), mRNA.	FALSE	23836	Mm.103640	Q9Z0M3	chr1	GO:0007155 // GO:0007156	cell adhesion // homophilic cell adhesion	GO:0005886 // GO:0016020 // GO:0016021	plasma membrane // membrane // integral component of membrane	GO:0005509 // GO:0046872	calcium ion binding // metal ion binding	---
17216296	50.182	37.9672	1.32172	0.402418	0	main		XR_398764	Gm17634	predicted gene, 17634	XR_398764	RefSeq	PREDICTED: Mus musculus predicted gene, 17634 (Gm17634), misc_RNA.	FALSE	100504568	Mm.321153	---	chr1	---	---	---	---	---	---	---
17216299	24.2155	22.187	1.09142	0.126213	0	main		ENSMUST00000086725	Gm3608	predicted gene 3608	ENSMUST00000086725	ENSEMBL	ensembl:known chromosome:GRCm38:1:105455971:105458829:1 gene:ENSMUSG00000067017 gene_biotype:pseudogene transcript_biotype:pseudogene	FALSE	---	Mm.483165	Q5RKN9	chr1	GO:0030036 // GO:0051016 // GO:0051693	actin cytoskeleton organization // barbed-end actin filament capping // actin filament capping	GO:0005911 // GO:0008290 // GO:0008290 // GO:0016020 // GO:0030863 // GO:0071203	cell-cell junction // F-actin capping protein complex // F-actin capping protein complex // membrane // cortical cytoskeleton // WASH complex	GO:0003779 // GO:0005515 // GO:0051015	actin binding // protein binding // actin filament binding	---
17216301	48.7258	57.9184	0.841283	-0.249337	0	main		ENSMUST00000080671	Gm14173	predicted gene 14173	ENSMUST00000080671	ENSEMBL	havana:known chromosome:GRCm38:1:105574537:105574811:1 gene:ENSMUSG00000101219 gene_biotype:pseudogene transcript_biotype:processed_pseudogene gene:ENSMUSG00000061272	FALSE	---	---	---	chr1	---	---	---	---	---	---	---
17216303	126.392	116.397	1.08587	0.118849	0	main		NM_029349	2310035C23Rik	RIKEN cDNA 2310035C23 gene	NM_029349	RefSeq	Mus musculus RIKEN cDNA 2310035C23 gene (2310035C23Rik), transcript variant 2, mRNA.	FALSE	227446	Mm.337339	Q148V7	chr1	GO:0008150	biological_process	GO:0005575	cellular_component	GO:0003674	molecular_function	---
17216339	100.14	68.3023	1.46613	0.552018	0	main		NM_009399	Tnfrsf11a	tumor necrosis factor receptor superfamily, member 11a, NFKB activator	NM_009399	RefSeq	Mus musculus tumor necrosis factor receptor superfamily, member 11a, NFKB activator (Tnfrsf11a), mRNA.	FALSE	21934	Mm.6251	O35305	chr1	GO:0001503 // GO:0002250 // GO:0007275 // GO:0012501 // GO:0030316 // GO:0032496 // GO:0033209 // GO:0034097 // GO:0034612 // GO:0043507 // GO:0048535 // GO:0051091 // GO:0051091 // GO:0051092 // GO:0060086 // GO:0060749 // GO:0070555 // GO:0071812 // GO:0071847 // GO:0071848 // GO:0002250 // GO:0009314 // GO:0030316 // GO:0034097 // GO:0043507 // GO:0051091 // GO:0051092 // GO:0071847 // GO:0071…	ossification // adaptive immune response // multicellular organismal development // programmed cell death // osteoclast differentiation // response to lipopolysaccharide // tumor necrosis factor-mediated signaling pathway // response to cytokine // response to tumor necrosis factor // positive regulation of JUN kinase activity // lymph node development // positive regulation of sequence-specific …	GO:0005886 // GO:0009897 // GO:0009986 // GO:0016020 // GO:0016021 // GO:0009897	plasma membrane // external side of plasma membrane // cell surface // membrane // integral component of membrane // external side of plasma membrane	GO:0004888 // GO:0005031 // GO:0005515 // GO:0019955 // GO:0046872 // GO:0004888 // GO:0019955	transmembrane signaling receptor activity // tumor necrosis factor-activated receptor activity // protein binding // cytokine binding // metal ion binding // transmembrane signaling receptor activity // cytokine binding	---
17216351	13.5927	12.4196	1.09446	0.130217	0	main		ENSMUST00000158581	Gm26214	predicted gene, 26214	ENSMUST00000158581	ENSEMBL	ncrna:known chromosome:GRCm38:1:105945554:105945660:1 gene:ENSMUSG00000089206 gene_biotype:snRNA transcript_biotype:snRNA	FALSE	---	---	---	chr1	---	---	---	---	---	---	---
17216353	123.935	103.482	1.19765	0.26021	0	main		NM_001122675	Zcchc2	zinc finger, CCHC domain containing 2	NM_001122675	RefSeq	Mus musculus zinc finger, CCHC domain containing 2 (Zcchc2), transcript variant B, mRNA.	FALSE	227449	Mm.210188	Q69ZB8	chr1	GO:0008150	biological_process	GO:0005737 // GO:0005737	cytoplasm // cytoplasm	GO:0003676 // GO:0008270 // GO:0035091 // GO:0046872 // GO:0003674	nucleic acid binding // zinc ion binding // phosphatidylinositol binding // metal ion binding // molecular_function	---
17216373	179.004	191.765	0.933454	-0.0993486	0	main		NM_133821	Phlpp1	PH domain and leucine rich repeat protein phosphatase 1	NM_133821	RefSeq	Mus musculus PH domain and leucine rich repeat protein phosphatase 1 (Phlpp1), mRNA.	FALSE	98432	Mm.24115	Q8CHE4	chr1	GO:0006470 // GO:0006915 // GO:0009649 // GO:0051898 // GO:0090038 // GO:0008152 // GO:0016311	protein dephosphorylation // apoptotic process // entrainment of circadian clock // negative regulation of protein kinase B signaling // negative regulation of protein kinase C signaling // metabolic process // dephosphorylation	GO:0005634 // GO:0005654 // GO:0005737 // GO:0016020 // GO:0031965 // GO:0005737	nucleus // nucleoplasm // cytoplasm // membrane // nuclear membrane // cytoplasm	GO:0003824 // GO:0004721 // GO:0004722 // GO:0016787 // GO:0046872	catalytic activity // phosphoprotein phosphatase activity // protein serine/threonine phosphatase activity // hydrolase activity // metal ion binding	---
17216395	20.5961	20.9579	0.982735	-0.0251258	0	main		ENSMUST00000144260	D630008O14Rik	RIKEN cDNA D630008O14 gene	ENSMUST00000144260	ENSEMBL	havana:known chromosome:GRCm38:1:106541943:106558992:1 gene:ENSMUSG00000054006 gene_biotype:antisense transcript_biotype:antisense	FALSE	320761	Mm.472340	Q8C703	chr1	---	---	---	---	---	---	---
17216402	12.4868	10.159	1.22914	0.29765	0	main		NM_009257	Serpinb5	serine (or cysteine) peptidase inhibitor, clade B, member 5	NM_009257	RefSeq	Mus musculus serine (or cysteine) peptidase inhibitor, clade B, member 5 (Serpinb5), mRNA.	FALSE	20724	Mm.268618	P70124	chr1	GO:0002009 // GO:0010951 // GO:0030162 // GO:0030198 // GO:0050678 // GO:0060512 // GO:0010951 // GO:0030162	morphogenesis of an epithelium // negative regulation of endopeptidase activity // regulation of proteolysis // extracellular matrix organization // regulation of epithelial cell proliferation // prostate gland morphogenesis // negative regulation of endopeptidase activity // regulation of proteolysis	GO:0005576 // GO:0005615 // GO:0005737 // GO:0005737	extracellular region // extracellular space // cytoplasm // cytoplasm	GO:0004867 // GO:0004867 // GO:0004867	serine-type endopeptidase inhibitor activity // serine-type endopeptidase inhibitor activity // serine-type endopeptidase inhibitor activity	---
17216412	15.6896	13.6568	1.14885	0.200192	0	main		NM_027971	Serpinb12	serine (or cysteine) peptidase inhibitor, clade B (ovalbumin), member 12	NM_027971	RefSeq	Mus musculus serine (or cysteine) peptidase inhibitor, clade B (ovalbumin), member 12 (Serpinb12), transcript variant 1, mRNA.	FALSE	71869	Mm.321740	Q9D7P9	chr1	GO:0002244 // GO:0010466 // GO:0010951 // GO:0010951 // GO:0030162 // GO:0010951 // GO:0030162	hematopoietic progenitor cell differentiation // negative regulation of peptidase activity // negative regulation of endopeptidase activity // negative regulation of endopeptidase activity // regulation of proteolysis // negative regulation of endopeptidase activity // regulation of proteolysis	GO:0005615 // GO:0005737	extracellular space // cytoplasm	GO:0004867 // GO:0004867 // GO:0030414 // GO:0004867 // GO:0004867	serine-type endopeptidase inhibitor activity // serine-type endopeptidase inhibitor activity // peptidase inhibitor activity // serine-type endopeptidase inhibitor activity // serine-type endopeptidase inhibitor activity	---
17216425	11.8953	14.4941	0.820695	-0.285082	0	main		NM_172852	Serpinb13	serine (or cysteine) peptidase inhibitor, clade B (ovalbumin), member 13	NM_172852	RefSeq	Mus musculus serine (or cysteine) peptidase inhibitor, clade B (ovalbumin), member 13 (Serpinb13), mRNA.	FALSE	241196	Mm.110886	Q8CDC0	chr1	GO:0010466 // GO:0010951 // GO:0030162 // GO:0010951 // GO:0030162	negative regulation of peptidase activity // negative regulation of endopeptidase activity // regulation of proteolysis // negative regulation of endopeptidase activity // regulation of proteolysis	GO:0005576 // GO:0005615 // GO:0005737 // GO:0070062 // GO:0005576	extracellular region // extracellular space // cytoplasm // extracellular vesicular exosome // extracellular region	GO:0004867 // GO:0030414 // GO:0004867 // GO:0004867	serine-type endopeptidase inhibitor activity // peptidase inhibitor activity // serine-type endopeptidase inhibitor activity // serine-type endopeptidase inhibitor activity	---
17216436	11.7215	12.3953	0.945643	-0.0806323	0	main		NM_025867	Serpinb11	serine (or cysteine) peptidase inhibitor, clade B (ovalbumin), member 11	NM_025867	RefSeq	Mus musculus serine (or cysteine) peptidase inhibitor, clade B (ovalbumin), member 11 (Serpinb11), mRNA.	FALSE	66957	Mm.12638	Q9CQV3	chr1	GO:0010466 // GO:0010951 // GO:0030162 // GO:0010951 // GO:0030162	negative regulation of peptidase activity // negative regulation of endopeptidase activity // regulation of proteolysis // negative regulation of endopeptidase activity // regulation of proteolysis	GO:0005615 // GO:0005737	extracellular space // cytoplasm	GO:0004867 // GO:0030414 // GO:0004867 // GO:0004867	serine-type endopeptidase inhibitor activity // peptidase inhibitor activity // serine-type endopeptidase inhibitor activity // serine-type endopeptidase inhibitor activity	---
17216447	7.05759	8.35438	0.844777	-0.243358	0	main		NM_027548	Serpinb7	serine (or cysteine) peptidase inhibitor, clade B, member 7	NM_027548	RefSeq	Mus musculus serine (or cysteine) peptidase inhibitor, clade B, member 7 (Serpinb7), mRNA.	FALSE	116872	Mm.66015	Q9D695	chr1	GO:0010466 // GO:0010951 // GO:0030162 // GO:0032914 // GO:0032967 // GO:0072126 // GO:0090362 // GO:0010951 // GO:0030162 // GO:0032914 // GO:0032967 // GO:0072126 // GO:0090362	negative regulation of peptidase activity // negative regulation of endopeptidase activity // regulation of proteolysis // positive regulation of transforming growth factor beta1 production // positive regulation of collagen biosynthetic process // positive regulation of glomerular mesangial cell proliferation // positive regulation of platelet-derived growth factor production // negative regulat…	GO:0005615 // GO:0005737 // GO:0005575	extracellular space // cytoplasm // cellular_component	GO:0004867 // GO:0030414 // GO:0004867 // GO:0004867	serine-type endopeptidase inhibitor activity // peptidase inhibitor activity // serine-type endopeptidase inhibitor activity // serine-type endopeptidase inhibitor activity	---
17216458	22.3726	17.6107	1.2704	0.345287	0	main		NM_001174170	Serpinb2	serine (or cysteine) peptidase inhibitor, clade B, member 2	NM_001174170	RefSeq	Mus musculus serine (or cysteine) peptidase inhibitor, clade B, member 2 (Serpinb2), transcript variant 2, mRNA.	FALSE	18788	Mm.271870	P12388	chr1	GO:0010466 // GO:0010951 // GO:0030162 // GO:0042060 // GO:0043066 // GO:0010951 // GO:0030162 // GO:0042060	negative regulation of peptidase activity // negative regulation of endopeptidase activity // regulation of proteolysis // wound healing // negative regulation of apoptotic process // negative regulation of endopeptidase activity // regulation of proteolysis // wound healing	GO:0005576 // GO:0005615 // GO:0005737 // GO:0005737 // GO:0005737	extracellular region // extracellular space // cytoplasm // cytoplasm // cytoplasm	GO:0004867 // GO:0030414 // GO:0004867 // GO:0004867	serine-type endopeptidase inhibitor activity // peptidase inhibitor activity // serine-type endopeptidase inhibitor activity // serine-type endopeptidase inhibitor activity	---
17216469	18.6545	15.3303	1.21684	0.283135	0	main		NM_001160307	Serpinb10	serine (or cysteine) peptidase inhibitor, clade B (ovalbumin), member 10	NM_001160307	RefSeq	Mus musculus serine (or cysteine) peptidase inhibitor, clade B (ovalbumin), member 10 (Serpinb10), transcript variant 2, mRNA.	FALSE	241197	Mm.123919	Q8K1K6	chr1	GO:0010466 // GO:0010951 // GO:0030162 // GO:0045861 // GO:0010466 // GO:0010951 // GO:0030162	negative regulation of peptidase activity // negative regulation of endopeptidase activity // regulation of proteolysis // negative regulation of proteolysis // negative regulation of peptidase activity // negative regulation of endopeptidase activity // regulation of proteolysis	GO:0005615 // GO:0005634 // GO:0005737 // GO:0005575	extracellular space // nucleus // cytoplasm // cellular_component	GO:0004867 // GO:0030414 // GO:0004867 // GO:0004867 // GO:0030414	serine-type endopeptidase inhibitor activity // peptidase inhibitor activity // serine-type endopeptidase inhibitor activity // serine-type endopeptidase inhibitor activity // peptidase inhibitor activity	---
17216478	69.7287	69.0672	1.00958	0.0137525	0	main		NM_001159748	Serpinb8	serine (or cysteine) peptidase inhibitor, clade B, member 8	NM_001159748	RefSeq	Mus musculus serine (or cysteine) peptidase inhibitor, clade B, member 8 (Serpinb8), transcript variant 2, mRNA.	FALSE	20725	Mm.83909	O08800	chr1	GO:0010466 // GO:0010951 // GO:0030162 // GO:0010951 // GO:0010951 // GO:0030162	negative regulation of peptidase activity // negative regulation of endopeptidase activity // regulation of proteolysis // negative regulation of endopeptidase activity // negative regulation of endopeptidase activity // regulation of proteolysis	GO:0005615 // GO:0005737 // GO:0005829 // GO:0005737 // GO:0005737 // GO:0005829	extracellular space // cytoplasm // cytosol // cytoplasm // cytoplasm // cytosol	GO:0004867 // GO:0030414 // GO:0004867 // GO:0004867	serine-type endopeptidase inhibitor activity // peptidase inhibitor activity // serine-type endopeptidase inhibitor activity // serine-type endopeptidase inhibitor activity	---
17216490	15.8266	16.5315	0.957355	-0.0628734	0	main		XR_387297	LOC102635334	uncharacterized LOC102635334	XR_387297	RefSeq	PREDICTED: Mus musculus uncharacterized LOC102635334 (LOC102635334), ncRNA.	FALSE	102635334	---	---	chr1	---	---	---	---	---	---	---
17216494	6.12045	6.16915	0.992107	-0.0114331	0	main		ENSMUST00000104049	Gm22438	predicted gene, 22438	ENSMUST00000104049	ENSEMBL	ncrna:known chromosome:GRCm38:1:107892974:107893105:1 gene:ENSMUSG00000077237 gene_biotype:snoRNA transcript_biotype:snoRNA	FALSE	---	---	---	chr1	---	---	---	---	---	---	---
17216496	16.2131	12.3538	1.3124	0.392209	0	main		ENSMUST00000122792	Gm25293	predicted gene, 25293	ENSMUST00000122792	ENSEMBL	ncrna:known chromosome:GRCm38:1:109804760:109805044:1 gene:ENSMUSG00000084741 gene_biotype:misc_RNA transcript_biotype:misc_RNA	FALSE	---	---	---	chr1	---	---	---	---	---	---	---
17216498	24.18	26.209	0.922584	-0.116248	0	main		NM_172853	Cdh7	cadherin 7, type 2	NM_172853	RefSeq	Mus musculus cadherin 7, type 2 (Cdh7), mRNA.	FALSE	241201	Mm.487119	Q8BM92	chr1	GO:0007155 // GO:0007156	cell adhesion // homophilic cell adhesion	GO:0005886 // GO:0016020 // GO:0016021	plasma membrane // membrane // integral component of membrane	GO:0005509 // GO:0046872	calcium ion binding // metal ion binding	---
17216525	27.9559	31.3396	0.892028	-0.164839	0	main		ENSMUST00000158066	Gm22331	predicted gene, 22331	ENSMUST00000158066	ENSEMBL	ncrna:known chromosome:GRCm38:1:112467911:112468046:1 gene:ENSMUSG00000088691 gene_biotype:snoRNA transcript_biotype:snoRNA	FALSE	---	---	---	chr1	---	---	---	---	---	---	---
17216527	25.2307	17.0903	1.47632	0.562004	0	main		NM_001077425	Cntnap5a	contactin associated protein-like 5A	NM_001077425	RefSeq	Mus musculus contactin associated protein-like 5A (Cntnap5a), mRNA.	FALSE	636808	Mm.337385	Q0V8T9	chr1	GO:0006508 // GO:0007155	proteolysis // cell adhesion	GO:0016020 // GO:0016021	membrane // integral component of membrane	GO:0004190	aspartic-type endopeptidase activity	---
17216554	30.3513	17.3701	1.74733	0.80515	0	main		ENSMUST00000083931	Gm24030	predicted gene, 24030	ENSMUST00000083931	ENSEMBL	ncrna:known chromosome:GRCm38:1:117536301:117536464:1 gene:ENSMUSG00000065865 gene_biotype:snRNA transcript_biotype:snRNA	FALSE	---	---	---	chr1	---	---	---	---	---	---	---
17216556	7.78473	7.31689	1.06394	0.0894158	0	main		XM_006543524	LOC102642305	zinc finger protein 780A-like	XM_006543524	RefSeq	PREDICTED: Mus musculus zinc finger protein 780A-like (LOC102642305), partial mRNA.	FALSE	102642305	---	---	chr1	---	---	---	---	---	---	---
17216563	188.149	137.926	1.36413	0.447981	0	main		NM_026472	Nifk	nucleolar protein interacting with the FHA domain of MKI67	NM_026472	RefSeq	Mus musculus nucleolar protein interacting with the FHA domain of MKI67 (Nifk), mRNA.	FALSE	67949	Mm.280311	Q91VE6	chr1	GO:0010923 // GO:0010923 // GO:0010923	negative regulation of phosphatase activity // negative regulation of phosphatase activity // negative regulation of phosphatase activity	GO:0000794 // GO:0005634 // GO:0005654 // GO:0005694 // GO:0005730 // GO:0005737 // GO:0000794 // GO:0005634 // GO:0005654 // GO:0005730 // GO:0005730 // GO:0005737 // GO:0005737	condensed nuclear chromosome // nucleus // nucleoplasm // chromosome // nucleolus // cytoplasm // condensed nuclear chromosome // nucleus // nucleoplasm // nucleolus // nucleolus // cytoplasm // cytoplasm	GO:0000166 // GO:0003676 // GO:0003723 // GO:0044822 // GO:0003723 // GO:0003723	nucleotide binding // nucleic acid binding // RNA binding // poly(A) RNA binding // RNA binding // RNA binding	---
17216574	258.072	257.96	1.00043	0.000625129	0	main		NM_001293300	Clasp1	CLIP associating protein 1	NM_001293300	RefSeq	Mus musculus CLIP associating protein 1 (Clasp1), transcript variant 4, mRNA.	FALSE	76707	Mm.138740	Q80TV8	chr1	GO:0000226 // GO:0001578 // GO:0007020 // GO:0007026 // GO:0007026 // GO:0007049 // GO:0007067 // GO:0010458 // GO:0031023 // GO:0031111 // GO:0034453 // GO:0051294 // GO:0051301 // GO:0000226 // GO:0001578 // GO:0007020 // GO:0007020 // GO:0010458 // GO:0031023 // GO:0031023 // GO:0031111 // GO:0034453 // GO:0034453 // GO:0051294 // GO:0051294 // GO:0051301 // GO:0051301	microtubule cytoskeleton organization // microtubule bundle formation // microtubule nucleation // negative regulation of microtubule depolymerization // negative regulation of microtubule depolymerization // cell cycle // mitotic nuclear division // exit from mitosis // microtubule organizing center organization // negative regulation of microtubule polymerization or depolymerization // microtub…	GO:0000775 // GO:0000776 // GO:0005694 // GO:0005737 // GO:0005794 // GO:0005813 // GO:0005856 // GO:0005874 // GO:0005876 // GO:0005881 // GO:0005881 // GO:0005938 // GO:0030981 // GO:0031592 // GO:0000776 // GO:0000777 // GO:0005794 // GO:0005813 // GO:0005815 // GO:0005819 // GO:0005828 // GO:0005876 // GO:0005881 // GO:0005938 // GO:0030981 // GO:0031592	chromosome, centromeric region // kinetochore // chromosome // cytoplasm // Golgi apparatus // centrosome // cytoskeleton // microtubule // spindle microtubule // cytoplasmic microtubule // cytoplasmic microtubule // cell cortex // cortical microtubule cytoskeleton // centrosomal corona // kinetochore // condensed chromosome kinetochore // Golgi apparatus // centrosome // microtubule organizing c…	GO:0005515 // GO:0008017 // GO:0008017 // GO:0043515 // GO:0051010 // GO:0008017 // GO:0043515 // GO:0051010	protein binding // microtubule binding // microtubule binding // kinetochore binding // microtubule plus-end binding // microtubule binding // kinetochore binding // microtubule plus-end binding	---
17216620	39.1594	38.6598	1.01292	0.0185215	0	main		NM_023755	Tfcp2l1	transcription factor CP2-like 1	NM_023755	RefSeq	Mus musculus transcription factor CP2-like 1 (Tfcp2l1), mRNA.	FALSE	81879	Mm.24621	Q3UNW5	chr1	GO:0000122 // GO:0000902 // GO:0002070 // GO:0006351 // GO:0006355 // GO:0007028 // GO:0007431 // GO:0008340 // GO:0045927	negative regulation of transcription from RNA polymerase II promoter // cell morphogenesis // epithelial cell maturation // transcription, DNA-templated // regulation of transcription, DNA-templated // cytoplasm organization // salivary gland development // determination of adult lifespan // positive regulation of growth	GO:0005634 // GO:0005667 // GO:0005737 // GO:0016020 // GO:0005634 // GO:0005667 // GO:0005730 // GO:0005739	nucleus // transcription factor complex // cytoplasm // membrane // nucleus // transcription factor complex // nucleolus // mitochondrion	GO:0003677 // GO:0005515	DNA binding // protein binding	---
17216638	73.604	65.1987	1.12892	0.174942	0	main		NM_146103	Tmem185b	transmembrane protein 185B	NM_146103	RefSeq	Mus musculus transmembrane protein 185B (Tmem185b), mRNA.	FALSE	226351	Mm.439806	Q8R3R5	chr1	GO:0008150	biological_process	GO:0016020 // GO:0016021 // GO:0005575	membrane // integral component of membrane // cellular_component	GO:0003674	molecular_function	---
17216640	10.8955	11.1238	0.979472	-0.0299238	0	main		ENSMUST00000122556	Gm25322	predicted gene, 25322	ENSMUST00000122556	ENSEMBL	ncrna:known chromosome:GRCm38:1:119530211:119530314:1 gene:ENSMUSG00000084505 gene_biotype:snRNA transcript_biotype:snRNA	FALSE	---	Mm.406320	---	chr1	---	---	---	---	---	---	---
17216642	117.922	118.459	0.995468	-0.00655249	0	main		NM_001012322	Sctr	secretin receptor	NM_001012322	RefSeq	Mus musculus secretin receptor (Sctr), mRNA.	FALSE	319229	Mm.189223	Q5FWI2	chr1	GO:0007165 // GO:0007166 // GO:0007186 // GO:0007186	signal transduction // cell surface receptor signaling pathway // G-protein coupled receptor signaling pathway // G-protein coupled receptor signaling pathway	GO:0005881 // GO:0005886 // GO:0016020 // GO:0016021 // GO:0005881 // GO:0005881	cytoplasmic microtubule // plasma membrane // membrane // integral component of membrane // cytoplasmic microtubule // cytoplasmic microtubule	GO:0004871 // GO:0004888 // GO:0004930 // GO:0015055 // GO:0042277	signal transducer activity // transmembrane signaling receptor activity // G-protein coupled receptor activity // secretin receptor activity // peptide binding	---
17216659	30.8226	31.7127	0.971932	-0.0410726	0	main		ENSMUST00000128578	3110009E18Rik	RIKEN cDNA 3110009E18 gene	ENSMUST00000128578	ENSEMBL	havana:known chromosome:GRCm38:1:120160480:120173566:1 gene:ENSMUSG00000026388 gene_biotype:protein_coding transcript_biotype:processed_transcript	FALSE	73103	Mm.271602	Q9CRW3	chr1	GO:0008150	biological_process	GO:0005575	cellular_component	GO:0003674	molecular_function	---
17216671	39.3467	37.5304	1.04839	0.0681804	0	main		NM_207233	C1ql2	complement component 1, q subcomponent-like 2	NM_207233	RefSeq	Mus musculus complement component 1, q subcomponent-like 2 (C1ql2), mRNA.	FALSE	226359	Mm.337409	Q8CFR0	chr1	GO:0051259	protein oligomerization	GO:0005576 // GO:0005581 // GO:0005576	extracellular region // collagen trimer // extracellular region	GO:0005515 // GO:0042802	protein binding // identical protein binding	---
17216676	33.8865	31.6665	1.0701	0.0977518	0	main		NM_010133	En1	engrailed 1	NM_010133	RefSeq	Mus musculus engrailed 1 (En1), mRNA.	FALSE	13798	Mm.2657	P09065	chr1	GO:0006355 // GO:0007275 // GO:0009953 // GO:0009954 // GO:0010468 // GO:0010468 // GO:0030182 // GO:0030326 // GO:0030326 // GO:0030901 // GO:0030902 // GO:0030917 // GO:0035115 // GO:0035264 // GO:0043473 // GO:0045944 // GO:0048666 // GO:0048666 // GO:0060173 // GO:0042220	regulation of transcription, DNA-templated // multicellular organismal development // dorsal/ventral pattern formation // proximal/distal pattern formation // regulation of gene expression // regulation of gene expression // neuron differentiation // embryonic limb morphogenesis // embryonic limb morphogenesis // midbrain development // hindbrain development // midbrain-hindbrain boundary develop…	GO:0005634 // GO:0016020 // GO:0005634 // GO:0016020	nucleus // membrane // nucleus // membrane	GO:0003677 // GO:0003700 // GO:0005515 // GO:0043565	DNA binding // sequence-specific DNA binding transcription factor activity // protein binding // sequence-specific DNA binding	---
17216683	30.1145	31.9597	0.942263	-0.0857984	0	main		NR_038008	Celrr	cerebellum expressed regulatory RNA	NR_038008	RefSeq	Mus musculus cerebellum expressed regulatory RNA (Celrr), transcript variant 1, long non-coding RNA.	FALSE	98452	Mm.131017	---	chr1	---	---	---	---	---	---	---
17216690	93.9055	113.306	0.828781	-0.270938	0	main		NM_001025156	Ccdc93	coiled-coil domain containing 93	NM_001025156	RefSeq	Mus musculus coiled-coil domain containing 93 (Ccdc93), transcript variant 1, mRNA.	FALSE	70829	Mm.25788	Q7TQK5	chr1	GO:0008150	biological_process	GO:0005575	cellular_component	GO:0003674	molecular_function	---
17216721	12.1683	13.5139	0.900429	-0.151315	0	main		ENSMUST00000158649	Gm24547	predicted gene, 24547	ENSMUST00000158649	ENSEMBL	ncrna:known chromosome:GRCm38:1:122510549:122510697:1 gene:ENSMUSG00000089274 gene_biotype:snRNA transcript_biotype:snRNA	FALSE	---	---	---	chr1	---	---	---	---	---	---	---
17216723	8.07447	8.28514	0.974572	-0.0371589	0	main		ENSMUST00000158565	Gm25771	predicted gene, 25771	ENSMUST00000158565	ENSEMBL	ncrna:known chromosome:GRCm38:1:122553173:122553316:1 gene:ENSMUSG00000089190 gene_biotype:snoRNA transcript_biotype:snoRNA	FALSE	---	---	---	chr1	---	---	---	---	---	---	---
17216727	191.712	224.019	0.855786	-0.224678	0	main		NM_028787	Slc35f5	solute carrier family 35, member F5	NM_028787	RefSeq	Mus musculus solute carrier family 35, member F5 (Slc35f5), mRNA.	FALSE	74150	Mm.28654	Q8R314	chr1	GO:0006810 // GO:0008150	transport // biological_process	GO:0016020 // GO:0016021 // GO:0005575	membrane // integral component of membrane // cellular_component	GO:0003674	molecular_function	---
17216745	61.5439	62.3596	0.98692	-0.0189951	0	main		NM_027677	Gpr39	G protein-coupled receptor 39	NM_027677	RefSeq	Mus musculus G protein-coupled receptor 39 (Gpr39), mRNA.	FALSE	71111	Mm.32727	Q5U431	chr1	GO:0002024 // GO:0007165 // GO:0007186 // GO:0008343 // GO:0019216 // GO:0032024 // GO:0035483 // GO:0035774 // GO:0042391 // GO:0042391 // GO:0042593 // GO:0042632 // GO:0051281 // GO:0060455 // GO:0071294	diet induced thermogenesis // signal transduction // G-protein coupled receptor signaling pathway // adult feeding behavior // regulation of lipid metabolic process // positive regulation of insulin secretion // gastric emptying // positive regulation of insulin secretion involved in cellular response to glucose stimulus // regulation of membrane potential // regulation of membrane potential // g…	GO:0005886 // GO:0016020 // GO:0016021 // GO:0005575	plasma membrane // membrane // integral component of membrane // cellular_component	GO:0004871 // GO:0004930 // GO:0046872 // GO:0003674	signal transducer activity // G-protein coupled receptor activity // metal ion binding // molecular_function	---
17216753	103.673	108.029	0.959677	-0.0593798	0	main		NM_145128	Mgat5	mannoside acetylglucosaminyltransferase 5	NM_145128	RefSeq	Mus musculus mannoside acetylglucosaminyltransferase 5 (Mgat5), mRNA.	FALSE	107895	Mm.214682 // Mm.391592	Q8R4G6	chr1	GO:0006487 // GO:0006487 // GO:0006486 // GO:0006487	protein N-linked glycosylation // protein N-linked glycosylation // protein glycosylation // protein N-linked glycosylation	GO:0005794 // GO:0016020 // GO:0016021 // GO:0000139 // GO:0005794	Golgi apparatus // membrane // integral component of membrane // Golgi membrane // Golgi apparatus	GO:0008375 // GO:0016740 // GO:0016757 // GO:0030144 // GO:0030144	acetylglucosaminyltransferase activity // transferase activity // transferase activity, transferring glycosyl groups // alpha-1,6-mannosylglycoprotein 6-beta-N-acetylglucosaminyltransferase activity // alpha-1,6-mannosylglycoprotein 6-beta-N-acetylglucosaminyltransferase activity	---
17216775	31.4615	28.2974	1.11182	0.152918	0	main		ENSMUST00000175405	Gm23370	predicted gene, 23370	ENSMUST00000175405	ENSEMBL	ncrna:known chromosome:GRCm38:1:127331813:127331941:1 gene:ENSMUSG00000093146 gene_biotype:snoRNA transcript_biotype:snoRNA	FALSE	---	---	---	chr1	---	---	---	---	---	---	---
17216777	153.584	146.441	1.04878	0.0687102	0	main		ENSMUST00000083753	Gm23734	predicted gene, 23734	ENSMUST00000083753	ENSEMBL	ncrna:known chromosome:GRCm38:1:127375131:127375239:1 gene:ENSMUSG00000065687 gene_biotype:snoRNA transcript_biotype:snoRNA	FALSE	---	---	---	chr1	---	---	---	---	---	---	---
17216779	25.641	39.0707	0.656272	-0.607634	0	main		NM_001033041	Acmsd	amino carboxymuconate semialdehyde decarboxylase	NM_001033041	RefSeq	Mus musculus amino carboxymuconate semialdehyde decarboxylase (Acmsd), mRNA.	FALSE	266645	Mm.25735	Q8R519	chr1	GO:0008152 // GO:0046874 // GO:0046874 // GO:0046874 // GO:0046874	metabolic process // quinolinate metabolic process // quinolinate metabolic process // quinolinate metabolic process // quinolinate metabolic process	GO:0005829 // GO:0005829 // GO:0005829	cytosol // cytosol // cytosol	GO:0001760 // GO:0003824 // GO:0016829 // GO:0016831 // GO:0046872 // GO:0001760 // GO:0001760 // GO:0001760	aminocarboxymuconate-semialdehyde decarboxylase activity // catalytic activity // lyase activity // carboxy-lyase activity // metal ion binding // aminocarboxymuconate-semialdehyde decarboxylase activity // aminocarboxymuconate-semialdehyde decarboxylase activity // aminocarboxymuconate-semialdehyde decarboxylase activity	---
17216792	179.228	192.481	0.931146	-0.10292	0	main		NM_028399	Ccnt2	cyclin T2	NM_028399	RefSeq	Mus musculus cyclin T2 (Ccnt2), mRNA.	FALSE	72949	Mm.268672	E9QAF8	chr1	GO:0000079 // GO:0006351 // GO:0006355	regulation of cyclin-dependent protein serine/threonine kinase activity // transcription, DNA-templated // regulation of transcription, DNA-templated	GO:0005634 // GO:0005634 // GO:0005634	nucleus // nucleus // nucleus	GO:0019901	protein kinase binding	---
17216809	332.384	310.528	1.07038	0.0981266	0	main		NM_178690	Rab3gap1	RAB3 GTPase activating protein subunit 1	NM_178690	RefSeq	Mus musculus RAB3 GTPase activating protein subunit 1 (Rab3gap1), mRNA.	FALSE	226407	Mm.489713	Q80UJ7	chr1	GO:0007420 // GO:0021854 // GO:0032851 // GO:0034389 // GO:0043010 // GO:0043087 // GO:0060325 // GO:0032851 // GO:0032851 // GO:0034389 // GO:0043547	brain development // hypothalamus development // positive regulation of Rab GTPase activity // lipid particle organization // camera-type eye development // regulation of GTPase activity // face morphogenesis // positive regulation of Rab GTPase activity // positive regulation of Rab GTPase activity // lipid particle organization // positive regulation of GTPase activity	GO:0005737 // GO:0070062 // GO:0005634 // GO:0005737 // GO:0005813	cytoplasm // extracellular vesicular exosome // nucleus // cytoplasm // centrosome	GO:0005096 // GO:0005097 // GO:0017137 // GO:0005097 // GO:0005097	GTPase activator activity // Rab GTPase activator activity // Rab GTPase binding // Rab GTPase activator activity // Rab GTPase activator activity	---
17216834	2502.7	2551.85	0.98074	-0.028057	0	main		NM_009081	Rpl28	ribosomal protein L28	NM_009081	RefSeq	Mus musculus ribosomal protein L28 (Rpl28), mRNA.	FALSE	19943	Mm.379002	P41105	chr1	GO:0006412	translation	GO:0005622 // GO:0005737 // GO:0005840 // GO:0022625 // GO:0030529 // GO:0070062	intracellular // cytoplasm // ribosome // cytosolic large ribosomal subunit // ribonucleoprotein complex // extracellular vesicular exosome	GO:0003735 // GO:0044822	structural constituent of ribosome // poly(A) RNA binding	---
17216836	384.936	411.82	0.934719	-0.0973961	0	main		NM_181750	R3hdm1	R3H domain containing 1	NM_181750	RefSeq	Mus musculus R3H domain containing 1 (R3hdm1), mRNA.	FALSE	226412	Mm.221041	B9EHE8	chr1	GO:0008150	biological_process	GO:0005575	cellular_component	GO:0044822 // GO:0003676	poly(A) RNA binding // nucleic acid binding	---
17216868	17.9615	17.2657	1.0403	0.0569965	0	main		NR_029543	Mir128-1	microRNA 128-1	NR_029543	RefSeq	Mus musculus microRNA 128-1 (Mir128-1), microRNA.	FALSE	387147	---	---	chr1	---	---	---	---	GO:0005515	protein binding	---
17216870	486.275	473.986	1.02593	0.036928	0	main		NM_026390	Ubxn4	UBX domain protein 4	NM_026390	RefSeq	Mus musculus UBX domain protein 4 (Ubxn4), mRNA.	FALSE	67812	Mm.293321	Q8VCH8	chr1	GO:0006986 // GO:0008150	response to unfolded protein // biological_process	GO:0005634 // GO:0005737 // GO:0005783 // GO:0016020 // GO:0005635 // GO:0005737 // GO:0005783 // GO:0005789	nucleus // cytoplasm // endoplasmic reticulum // membrane // nuclear envelope // cytoplasm // endoplasmic reticulum // endoplasmic reticulum membrane	GO:0003674	molecular_function	---
17216886	22.8024	24.5371	0.9293	-0.105784	0	main		ENSMUST00000157571	Gm23902	predicted gene, 23902	ENSMUST00000157571	ENSEMBL	ncrna:known chromosome:GRCm38:1:128490040:128490173:1 gene:ENSMUSG00000088196 gene_biotype:snoRNA transcript_biotype:snoRNA	FALSE	---	---	---	chr1	---	---	---	---	---	---	---
17216888	27.6434	24.4703	1.12967	0.175898	0	main		NM_172485	Thsd7b	thrombospondin, type I, domain containing 7B	NM_172485	RefSeq	Mus musculus thrombospondin, type I, domain containing 7B (Thsd7b), mRNA.	FALSE	210417	Mm.380518	Q6P4U0	chr1	GO:0008150	biological_process	GO:0016020 // GO:0016021 // GO:0005575	membrane // integral component of membrane // cellular_component	GO:0003674	molecular_function	○
17216926	25.8906	30.1728	0.858079	-0.220817	0	main		XR_387359	LOC102640368	uncharacterized LOC102640368	XR_387359	RefSeq	PREDICTED: Mus musculus uncharacterized LOC102640368 (LOC102640368), ncRNA.	FALSE	102640368	---	Q61476	chr1	---	---	---	---	---	---	---
17216931	16.2861	12.6661	1.2858	0.362671	0	main		XR_398828	LOC102640300	uncharacterized LOC102640300	XR_398828	RefSeq	PREDICTED: Mus musculus uncharacterized LOC102640300 (LOC102640300), ncRNA.	FALSE	102640300	---	---	chr1	---	---	---	---	---	---	---
17216937	70.1434	59.642	1.17607	0.233978	0	main		NM_178691	Yod1	YOD1 OTU deubiquitinating enzyme 1 homologue (S. cerevisiae)	NM_178691	RefSeq	Mus musculus YOD1 OTU deubiquitinating enzyme 1 homologue (S. cerevisiae) (Yod1), mRNA.	FALSE	226418	Mm.106553	Q8CB27	chr1	GO:0006508 // GO:0006986 // GO:0030433 // GO:0030968 // GO:0035523 // GO:0035871 // GO:0070536 // GO:0071108 // GO:1990167 // GO:1990168 // GO:0006520 // GO:0030433 // GO:0030433 // GO:0030968 // GO:0030968 // GO:0035523 // GO:0035523 // GO:0035871 // GO:0035871 // GO:0070536 // GO:0070536 // GO:0071108 // GO:0071108 // GO:1990167 // GO:1990167 // GO:1990168 // GO:1990168	proteolysis // response to unfolded protein // ER-associated ubiquitin-dependent protein catabolic process // endoplasmic reticulum unfolded protein response // protein K29-linked deubiquitination // protein K11-linked deubiquitination // protein K63-linked deubiquitination // protein K48-linked deubiquitination // protein K27-linked deubiquitination // protein K33-linked deubiquitination // cell…	---	---	GO:0004843 // GO:0008233 // GO:0008234 // GO:0016787 // GO:0046872 // GO:0004843 // GO:0004843	ubiquitin-specific protease activity // peptidase activity // cysteine-type peptidase activity // hydrolase activity // metal ion binding // ubiquitin-specific protease activity // ubiquitin-specific protease activity	---
17216942	79.2621	84.5894	0.937022	-0.0938453	0	main		NM_177604	AA986860	expressed sequence AA986860	NM_177604	RefSeq	Mus musculus expressed sequence AA986860 (AA986860), mRNA.	FALSE	212439	Mm.268547	Q8BI29	chr1	GO:0008150	biological_process	GO:0005737 // GO:0070062 // GO:0005886	cytoplasm // extracellular vesicular exosome // plasma membrane	GO:0003674	molecular_function	---
17216949	57.3272	57.7549	0.992595	-0.0107235	0	main		NM_001170632	Fcamr	Fc receptor, IgA, IgM, high affinity	NM_001170632	RefSeq	Mus musculus Fc receptor, IgA, IgM, high affinity (Fcamr), transcript variant 1, mRNA.	FALSE	64435	Mm.31821	Q2TB54	chr1	GO:0002376 // GO:0006955 // GO:0007165	immune system process // immune response // signal transduction	GO:0005886 // GO:0016020 // GO:0016021	plasma membrane // membrane // integral component of membrane	GO:0001791 // GO:0004888 // GO:0019862	IgM binding // transmembrane signaling receptor activity // IgA binding	---
17216960	45.4582	108.471	0.419083	-1.25469	0	main	2Down	NM_011082	Pigr	polymeric immunoglobulin receptor	NM_011082	RefSeq	Mus musculus polymeric immunoglobulin receptor (Pigr), mRNA.	FALSE	18703	Mm.276414	O70570	chr1	GO:0001580 // GO:0002415 // GO:0007173 // GO:0038093 // GO:0043113	detection of chemical stimulus involved in sensory perception of bitter taste // immunoglobulin transcytosis in epithelial cells mediated by polymeric immunoglobulin receptor // epidermal growth factor receptor signaling pathway // Fc receptor signaling pathway // receptor clustering	GO:0005576 // GO:0005615 // GO:0005886 // GO:0016020 // GO:0016021 // GO:0030133 // GO:0043235 // GO:0055038 // GO:0070062 // GO:0005886 // GO:0043235	extracellular region // extracellular space // plasma membrane // membrane // integral component of membrane // transport vesicle // receptor complex // recycling endosome membrane // extracellular vesicular exosome // plasma membrane // receptor complex	GO:0001792 // GO:0005154	polymeric immunoglobulin receptor activity // epidermal growth factor receptor binding	---
17216976	37.8553	37.189	1.01792	0.0256182	0	main		NM_026976	Faim3	Fas apoptotic inhibitory molecule 3	NM_026976	RefSeq	Mus musculus Fas apoptotic inhibitory molecule 3 (Faim3), mRNA.	FALSE	69169	Mm.46042	A1KXC4	chr1	GO:0002376	immune system process	GO:0016020 // GO:0016021	membrane // integral component of membrane	---	---	---
17216990	9.92229	10.6624	0.930585	-0.10379	0	main		NM_010548	Il10	interleukin 10	NM_010548	RefSeq	Mus musculus interleukin 10 (Il10), mRNA.	FALSE	16153	Mm.874	P18893	chr1	GO:0001818 // GO:0002237 // GO:0002740 // GO:0002875 // GO:0002904 // GO:0006954 // GO:0006955 // GO:0010468 // GO:0030886 // GO:0030889 // GO:0032689 // GO:0032695 // GO:0032715 // GO:0032720 // GO:0032800 // GO:0042536 // GO:0042742 // GO:0043066 // GO:0044130 // GO:0045019 // GO:0045348 // GO:0045893 // GO:0045944 // GO:0050715 // GO:0050728 // GO:0050728 // GO:0051045 // GO:0051091 // GO:0051…	negative regulation of cytokine production // response to molecule of bacterial origin // negative regulation of cytokine secretion involved in immune response // negative regulation of chronic inflammatory response to antigenic stimulus // positive regulation of B cell apoptotic process // inflammatory response // immune response // regulation of gene expression // negative regulation of myeloid…	GO:0005576 // GO:0005615 // GO:0005615 // GO:0005615	extracellular region // extracellular space // extracellular space // extracellular space	GO:0005125 // GO:0005125 // GO:0005141 // GO:0005125 // GO:0005141	cytokine activity // cytokine activity // interleukin-10 receptor binding // cytokine activity // interleukin-10 receptor binding	---
17216998	97.7841	103.24	0.947151	-0.0783335	0	main		NM_001136070	Eif2d	eukaryotic translation initiation factor 2D	NM_001136070	RefSeq	Mus musculus eukaryotic translation initiation factor 2D (Eif2d), transcript variant 1, mRNA.	FALSE	16865	Mm.276294	Q61211	chr1	GO:0006412 // GO:0006413 // GO:0006412 // GO:0006413	translation // translational initiation // translation // translational initiation	GO:0005634 // GO:0005737 // GO:0005737 // GO:0005737	nucleus // cytoplasm // cytoplasm // cytoplasm	GO:0003723 // GO:0003743 // GO:0003743 // GO:0003743	RNA binding // translation initiation factor activity // translation initiation factor activity // translation initiation factor activity	---
17217022	21.8075	25.8606	0.843272	-0.24593	0	main		NM_175382	Fam72a	family with sequence similarity 72, member A	NM_175382	RefSeq	Mus musculus family with sequence similarity 72, member A (Fam72a), mRNA.	FALSE	108900	Mm.31278	Q8BFZ8	chr1	GO:0031552 // GO:0043065	negative regulation of brain-derived neurotrophic factor-activated receptor activity // positive regulation of apoptotic process	GO:0005737 // GO:0005739 // GO:0005829 // GO:0016020	cytoplasm // mitochondrion // cytosol // membrane	GO:0003674	molecular_function	---
17217030	18.3311	13.6377	1.34415	0.426693	0	main		NM_011924	Avpr1b	arginine vasopressin receptor 1B	NM_011924	RefSeq	Mus musculus arginine vasopressin receptor 1B (Avpr1b), mRNA.	FALSE	26361	Mm.89986	Q9WU02	chr1	GO:0001992 // GO:0007165 // GO:0007186	regulation of systemic arterial blood pressure by vasopressin // signal transduction // G-protein coupled receptor signaling pathway	GO:0005886 // GO:0016020 // GO:0016021 // GO:0005886 // GO:0016021	plasma membrane // membrane // integral component of membrane // plasma membrane // integral component of membrane	GO:0004871 // GO:0004930 // GO:0005000 // GO:0017046 // GO:0042803 // GO:0005000	signal transducer activity // G-protein coupled receptor activity // vasopressin receptor activity // peptide hormone binding // protein homodimerization activity // vasopressin receptor activity	---
17217035	42.5562	31.5014	1.35093	0.433954	0	main		NM_007799	Ctse	cathepsin E	NM_007799	RefSeq	Mus musculus cathepsin E (Ctse), mRNA.	FALSE	13034	Mm.230249	P70269	chr1	GO:0006508 // GO:0016540 // GO:0019886 // GO:0019886 // GO:0006508 // GO:0016540 // GO:0019886	proteolysis // protein autoprocessing // antigen processing and presentation of exogenous peptide antigen via MHC class II // antigen processing and presentation of exogenous peptide antigen via MHC class II // proteolysis // protein autoprocessing // antigen processing and presentation of exogenous peptide antigen via MHC class II	GO:0005768 // GO:0005768 // GO:0005768	endosome // endosome // endosome	GO:0004190 // GO:0004190 // GO:0008233 // GO:0016787 // GO:0042803 // GO:0004190	aspartic-type endopeptidase activity // aspartic-type endopeptidase activity // peptidase activity // hydrolase activity // protein homodimerization activity // aspartic-type endopeptidase activity	---
17217048	220.44	221.689	0.994367	-0.0081492	0	main		NM_145509	5430435G22Rik	RIKEN cDNA 5430435G22 gene	NM_145509	RefSeq	Mus musculus RIKEN cDNA 5430435G22 gene (5430435G22Rik), mRNA.	FALSE	226421	Mm.44508	Q8VEA8	chr1	GO:0006810 // GO:0007264 // GO:0015031 // GO:0032755 // GO:0034144 // GO:0034164 // GO:0034499 // GO:0045654 // GO:0051092 // GO:0032755 // GO:0034499 // GO:0045654 // GO:0051092	transport // small GTPase mediated signal transduction // protein transport // positive regulation of interleukin-6 production // negative regulation of toll-like receptor 4 signaling pathway // negative regulation of toll-like receptor 9 signaling pathway // late endosome to Golgi transport // positive regulation of megakaryocyte differentiation // positive regulation of NF-kappaB transcription …	GO:0005764 // GO:0005764 // GO:0005768 // GO:0005770 // GO:0005770 // GO:0005794 // GO:0005802 // GO:0016020 // GO:0031410 // GO:0045335 // GO:0005764 // GO:0005770 // GO:0005794 // GO:0005794 // GO:0005802 // GO:0030670 // GO:0045335 // GO:0045335	lysosome // lysosome // endosome // late endosome // late endosome // Golgi apparatus // trans-Golgi network // membrane // cytoplasmic vesicle // phagocytic vesicle // lysosome // late endosome // Golgi apparatus // Golgi apparatus // trans-Golgi network // phagocytic vesicle membrane // phagocytic vesicle // phagocytic vesicle	GO:0000166 // GO:0005525	nucleotide binding // GTP binding	---
17217058	28.8942	30.8711	0.935961	-0.0954794	0	main		NM_177243	Slc26a9	solute carrier family 26, member 9	NM_177243	RefSeq	Mus musculus solute carrier family 26, member 9 (Slc26a9), mRNA.	FALSE	320718	Mm.482704	Q8BU91	chr1	GO:0006820 // GO:0006821 // GO:0006821 // GO:0006885 // GO:0008272 // GO:0010628 // GO:0015701 // GO:0015701 // GO:0034220 // GO:0055085 // GO:1902476 // GO:1902358	anion transport // chloride transport // chloride transport // regulation of pH // sulfate transport // positive regulation of gene expression // bicarbonate transport // bicarbonate transport // ion transmembrane transport // transmembrane transport // chloride transmembrane transport // sulfate transmembrane transport	GO:0009986 // GO:0016020 // GO:0016021 // GO:0016324 // GO:0016324 // GO:0070062	cell surface // membrane // integral component of membrane // apical plasma membrane // apical plasma membrane // extracellular vesicular exosome	GO:0005254 // GO:0008271 // GO:0015106 // GO:0015116 // GO:0015301 // GO:0015301 // GO:0051117	chloride channel activity // secondary active sulfate transmembrane transporter activity // bicarbonate transmembrane transporter activity // sulfate transmembrane transporter activity // anion:anion antiporter activity // anion:anion antiporter activity // ATPase binding	---
17217083	38.4094	39.681	0.967954	-0.0469897	0	main		NM_178079	Pm20d1	peptidase M20 domain containing 1	NM_178079	RefSeq	Mus musculus peptidase M20 domain containing 1 (Pm20d1), mRNA.	FALSE	212933	Mm.23844	Q8C165	chr1	GO:0006508 // GO:0008152 // GO:0050691 // GO:0050792 // GO:1901215	proteolysis // metabolic process // regulation of defense response to virus by host // regulation of viral process // negative regulation of neuron death	GO:0005576 // GO:0070062	extracellular region // extracellular vesicular exosome	GO:0008233 // GO:0016787 // GO:0046872	peptidase activity // hydrolase activity // metal ion binding	---
17217101	276.605	236.291	1.17061	0.227262	0	main		NM_173865	Slc41a1	solute carrier family 41, member 1	NM_173865	RefSeq	Mus musculus solute carrier family 41, member 1 (Slc41a1), mRNA.	FALSE	98396	Mm.389181	Q8BJA2	chr1	GO:0006810 // GO:0006811 // GO:0006812 // GO:0008150	transport // ion transport // cation transport // biological_process	GO:0016020 // GO:0016021 // GO:0005575	membrane // integral component of membrane // cellular_component	GO:0008324 // GO:0003674	cation transmembrane transporter activity // molecular_function	---
17217116	180.591	216.855	0.832773	-0.264004	0	main		NM_144875	Rab29	RAB29, member RAS oncogene family	NM_144875	RefSeq	Mus musculus RAB29, member RAS oncogene family (Rab29), mRNA.	FALSE	226422	Mm.34027	Q91YQ1	chr1	GO:0006810 // GO:0007264 // GO:0015031 // GO:0007030 // GO:0035526 // GO:0090316	transport // small GTPase mediated signal transduction // protein transport // Golgi organization // retrograde transport, plasma membrane to Golgi // positive regulation of intracellular protein transport	GO:0005886 // GO:0016020 // GO:0070062 // GO:0005737 // GO:0005802	plasma membrane // membrane // extracellular vesicular exosome // cytoplasm // trans-Golgi network	GO:0000166 // GO:0005525 // GO:0003674	nucleotide binding // GTP binding // molecular_function	---
17217127	353.551	309.642	1.14181	0.191318	0	main		NM_001145804	Nucks1	nuclear casein kinase and cyclin-dependent kinase substrate 1	NM_001145804	RefSeq	Mus musculus nuclear casein kinase and cyclin-dependent kinase substrate 1 (Nucks1), transcript variant 2, mRNA.	FALSE	98415	Mm.246869	Q80XU3	chr1	GO:0008150	biological_process	GO:0005634 // GO:0005634 // GO:0005737 // GO:0005634 // GO:0005737	nucleus // nucleus // cytoplasm // nucleus // cytoplasm	GO:0044822	poly(A) RNA binding	---
17217136	59.9187	53.1192	1.128	0.173773	0	main		NM_145977	Slc45a3	solute carrier family 45, member 3	NM_145977	RefSeq	Mus musculus solute carrier family 45, member 3 (Slc45a3), transcript variant 1, mRNA.	FALSE	212980	Mm.200307	Q8K0H7	chr1	GO:0006810 // GO:0055085 // GO:0008150	transport // transmembrane transport // biological_process	GO:0016020 // GO:0016021 // GO:0005575	membrane // integral component of membrane // cellular_component	GO:0003674	molecular_function	---
17217145	231.447	184.196	1.25652	0.329439	0	main		XM_006529130	Elk4	ELK4, member of ETS oncogene family	XM_006529130	RefSeq	PREDICTED: Mus musculus ELK4, member of ETS oncogene family (Elk4), transcript variant X5, mRNA.	FALSE	13714	Mm.254233	P41158	chr1	GO:0000122 // GO:0006351 // GO:0006355 // GO:0006357 // GO:0006366 // GO:0030154 // GO:0070932 // GO:0000122 // GO:0000122 // GO:0006357 // GO:0006366 // GO:0030154 // GO:0070932 // GO:0070932	negative regulation of transcription from RNA polymerase II promoter // transcription, DNA-templated // regulation of transcription, DNA-templated // regulation of transcription from RNA polymerase II promoter // transcription from RNA polymerase II promoter // cell differentiation // histone H3 deacetylation // negative regulation of transcription from RNA polymerase II promoter // negative regu…	GO:0005634 // GO:0005737 // GO:0005634 // GO:0005634 // GO:0005737	nucleus // cytoplasm // nucleus // nucleus // cytoplasm	GO:0000981 // GO:0003677 // GO:0003682 // GO:0003700 // GO:0043565 // GO:0000981 // GO:0003682 // GO:0003682	sequence-specific DNA binding RNA polymerase II transcription factor activity // DNA binding // chromatin binding // sequence-specific DNA binding transcription factor activity // sequence-specific DNA binding // sequence-specific DNA binding RNA polymerase II transcription factor activity // chromatin binding // chromatin binding	---
17217155	66.1218	61.5347	1.07455	0.103727	0	main		ENSMUST00000181695	Gm26892	predicted gene, 26892	ENSMUST00000181695	ENSEMBL	ensembl_lincrna:known chromosome:GRCm38:1:132036805:132067945:1 gene:ENSMUSG00000097454 gene_biotype:lincRNA transcript_biotype:lincRNA	FALSE	---	---	---	chr1	---	---	---	---	---	---	---
17217158	16.0575	13.4283	1.19579	0.257966	0	main		ENSMUST00000158154	Gm26034	predicted gene, 26034	ENSMUST00000158154	ENSEMBL	ncrna:known chromosome:GRCm38:1:132100639:132100754:1 gene:ENSMUSG00000088779 gene_biotype:snRNA transcript_biotype:snRNA	FALSE	---	---	---	chr1	---	---	---	---	---	---	---
17217160	20.9823	20.3403	1.03156	0.0448347	0	main		XR_387385	LOC100505034	uncharacterized LOC100505034	XR_387385	RefSeq	PREDICTED: Mus musculus uncharacterized LOC100505034 (LOC100505034), transcript variant X5, ncRNA.	FALSE	100505034	---	Q14C37	chr1	---	---	---	---	---	---	---
17217169	21.713	17.2841	1.25624	0.329114	0	main		NR_029777	Mir135b	microRNA 135b	NR_029777	RefSeq	Mus musculus microRNA 135b (Mir135b), microRNA.	FALSE	723818	---	---	chr1	---	---	---	---	---	---	---
17217171	258.669	235.101	1.10024	0.137825	0	main		XM_006543539	Gm7241	predicted pseudogene 7241	XM_006543539	RefSeq	PREDICTED: Mus musculus predicted pseudogene 7241 (Gm7241), mRNA.	FALSE	638532	---	---	chr1	---	---	---	---	---	---	---
17217174	35.2403	32.9436	1.06972	0.0972289	0	main		NM_144810	Klhdc8a	kelch domain containing 8A	NM_144810	RefSeq	Mus musculus kelch domain containing 8A (Klhdc8a), mRNA.	FALSE	213417	Mm.39723	Q91XA8	chr1	GO:0008150	biological_process	GO:0005575	cellular_component	GO:0003674	molecular_function	---
17217182	63.6756	56.9186	1.11871	0.16184	0	main		NM_001195025	Nuak2	NUAK family, SNF1-like kinase, 2	NM_001195025	RefSeq	Mus musculus NUAK family, SNF1-like kinase, 2 (Nuak2), transcript variant A, mRNA.	FALSE	74137	Mm.100666	Q8BZN4	chr1	GO:0006468 // GO:0006915 // GO:0016310 // GO:0030036 // GO:0042149 // GO:0043066 // GO:0006468 // GO:0006468 // GO:0030036 // GO:0030036 // GO:0042149 // GO:0042149 // GO:0043066 // GO:0043066	protein phosphorylation // apoptotic process // phosphorylation // actin cytoskeleton organization // cellular response to glucose starvation // negative regulation of apoptotic process // protein phosphorylation // protein phosphorylation // actin cytoskeleton organization // actin cytoskeleton organization // cellular response to glucose starvation // cellular response to glucose starvation // …	---	---	GO:0000166 // GO:0000287 // GO:0004672 // GO:0004674 // GO:0005524 // GO:0016301 // GO:0016740 // GO:0016772 // GO:0046872 // GO:0000287 // GO:0000287 // GO:0004674 // GO:0004674 // GO:0005524 // GO:0005524	nucleotide binding // magnesium ion binding // protein kinase activity // protein serine/threonine kinase activity // ATP binding // kinase activity // transferase activity // transferase activity, transferring phosphorus-containing groups // metal ion binding // magnesium ion binding // magnesium ion binding // protein serine/threonine kinase activity // protein serine/threonine kinase activity …	---
17217193	65.4484	51.2311	1.27751	0.353339	0	main		ENSMUST00000159257	Gm15849	predicted gene 15849	ENSMUST00000159257	ENSEMBL	havana:known chromosome:GRCm38:1:132381129:132382509:1 gene:ENSMUSG00000090079 gene_biotype:antisense transcript_biotype:antisense	FALSE	---	---	---	chr1	---	---	---	---	---	---	---
17217197	92.5037	76.3288	1.21191	0.277285	0	main		NM_172516	Dstyk	dual serine/threonine and tyrosine protein kinase	NM_172516	RefSeq	Mus musculus dual serine/threonine and tyrosine protein kinase (Dstyk), mRNA.	FALSE	213452	Mm.257120	Q6XUX1	chr1	GO:0006468 // GO:0016310 // GO:0018108	protein phosphorylation // phosphorylation // peptidyl-tyrosine phosphorylation	GO:0005737 // GO:0005634 // GO:0045111	cytoplasm // nucleus // intermediate filament cytoskeleton	GO:0000166 // GO:0004672 // GO:0004674 // GO:0004712 // GO:0004713 // GO:0005524 // GO:0016301 // GO:0016740 // GO:0016772	nucleotide binding // protein kinase activity // protein serine/threonine kinase activity // protein serine/threonine/tyrosine kinase activity // protein tyrosine kinase activity // ATP binding // kinase activity // transferase activity // transferase activity, transferring phosphorus-containing groups	---
17217216	186.386	185.635	1.00405	0.00582476	0	main		NM_172517	Rbbp5	retinoblastoma binding protein 5	NM_172517	RefSeq	Mus musculus retinoblastoma binding protein 5 (Rbbp5), mRNA.	FALSE	213464	Mm.132868	Q8BX09	chr1	GO:0006351 // GO:0006355 // GO:0006974 // GO:0016568 // GO:0043627 // GO:0051568 // GO:0051568 // GO:0006974 // GO:0006974 // GO:0043627 // GO:0051568	transcription, DNA-templated // regulation of transcription, DNA-templated // cellular response to DNA damage stimulus // chromatin modification // response to estrogen // histone H3-K4 methylation // histone H3-K4 methylation // cellular response to DNA damage stimulus // cellular response to DNA damage stimulus // response to estrogen // histone H3-K4 methylation	GO:0005634 // GO:0005730 // GO:0035097 // GO:0048188 // GO:0071339 // GO:0005634 // GO:0005634 // GO:0035097 // GO:0035097 // GO:0048188 // GO:0048188 // GO:0071339 // GO:0071339	nucleus // nucleolus // histone methyltransferase complex // Set1C/COMPASS complex // MLL1 complex // nucleus // nucleus // histone methyltransferase complex // histone methyltransferase complex // Set1C/COMPASS complex // Set1C/COMPASS complex // MLL1 complex // MLL1 complex	GO:0005515 // GO:0035064 // GO:0042800 // GO:0044212 // GO:0035064 // GO:0042800 // GO:0044212	protein binding // methylated histone binding // histone methyltransferase activity (H3-K4 specific) // transcription regulatory region DNA binding // methylated histone binding // histone methyltransferase activity (H3-K4 specific) // transcription regulatory region DNA binding	---
17217232	31.926	28.2854	1.12871	0.174673	0	main		NM_029025	Tmem81	transmembrane protein 81	NM_029025	RefSeq	Mus musculus transmembrane protein 81 (Tmem81), mRNA.	FALSE	74626	Mm.34611	Q9D5K1	chr1	GO:0008150	biological_process	GO:0016020 // GO:0016021 // GO:0005575	membrane // integral component of membrane // cellular_component	GO:0003674	molecular_function	---
17217237	60.2477	63.9443	0.94219	-0.08591	0	main		NR_045892	Gm10538	predicted gene 10538	NR_045892	RefSeq	Mus musculus predicted gene 10538 (Gm10538), long non-coding RNA.	FALSE	100038653	Mm.421275	Q3V0M3	chr1	---	---	---	---	---	---	---
17217241	126.426	116.926	1.08125	0.1127	0	main		NM_010732	Lrrn2	leucine rich repeat protein 2, neuronal	NM_010732	RefSeq	Mus musculus leucine rich repeat protein 2, neuronal (Lrrn2), mRNA.	FALSE	16980	Mm.39640	Q61974	chr1	GO:0008150	biological_process	GO:0005575	cellular_component	GO:0003674	molecular_function	---
17217247	112.761	112.316	1.00396	0.00570342	0	main		NM_001099276	Pik3c2b	phosphoinositide-3-kinase, class 2, beta polypeptide	NM_001099276	RefSeq	Mus musculus phosphoinositide-3-kinase, class 2, beta polypeptide (Pik3c2b), mRNA.	FALSE	240752	Mm.387308	A2RSK1	chr1	GO:0016310 // GO:0036092 // GO:0043491 // GO:0046834 // GO:0046854 // GO:0036092 // GO:0046854 // GO:0048015	phosphorylation // phosphatidylinositol-3-phosphate biosynthetic process // protein kinase B signaling // lipid phosphorylation // phosphatidylinositol phosphorylation // phosphatidylinositol-3-phosphate biosynthetic process // phosphatidylinositol phosphorylation // phosphatidylinositol-mediated signaling	GO:0005886 // GO:0005942 // GO:0030139 // GO:0005886 // GO:0005942	plasma membrane // phosphatidylinositol 3-kinase complex // endocytic vesicle // plasma membrane // phosphatidylinositol 3-kinase complex	GO:0000166 // GO:0001727 // GO:0005515 // GO:0005524 // GO:0016301 // GO:0016303 // GO:0016740 // GO:0035005 // GO:0016303 // GO:0035005 // GO:0016772 // GO:0016773 // GO:0035091	nucleotide binding // lipid kinase activity // protein binding // ATP binding // kinase activity // 1-phosphatidylinositol-3-kinase activity // transferase activity // 1-phosphatidylinositol-4-phosphate 3-kinase activity // 1-phosphatidylinositol-3-kinase activity // 1-phosphatidylinositol-4-phosphate 3-kinase activity // transferase activity, transferring phosphorus-containing groups // phosphot…	---
17217283	337.818	300.637	1.12367	0.168224	0	main		NM_133819	Ppp1r15b	protein phosphatase 1, regulatory (inhibitor) subunit 15b	NM_133819	RefSeq	Mus musculus protein phosphatase 1, regulatory (inhibitor) subunit 15b (Ppp1r15b), mRNA.	FALSE	108954	Mm.293628	Q8BFW3	chr1	GO:0006417 // GO:0006446 // GO:0006979 // GO:0006979 // GO:0006983 // GO:0006983 // GO:0016311 // GO:0034976 // GO:0042542	regulation of translation // regulation of translational initiation // response to oxidative stress // response to oxidative stress // ER overload response // ER overload response // dephosphorylation // response to endoplasmic reticulum stress // response to hydrogen peroxide	GO:0000164	protein phosphatase type 1 complex	GO:0004722 // GO:0045182	protein serine/threonine phosphatase activity // translation regulator activity	---
17217291	41.8703	51.588	0.811629	-0.301109	0	main		NM_001160268	Plekha6	pleckstrin homology domain containing, family A member 6	NM_001160268	RefSeq	Mus musculus pleckstrin homology domain containing, family A member 6 (Plekha6), transcript variant 2, mRNA.	FALSE	240753	Mm.253559	Q7TQG1	chr1	GO:0008150	biological_process	GO:0005575	cellular_component	GO:0003674	molecular_function	○
17217321	63.6198	70.9876	0.896209	-0.158092	0	main		NM_026680	Golt1a	golgi transport 1 homolog A (S. cerevisiae)	NM_026680	RefSeq	Mus musculus golgi transport 1 homolog A (S. cerevisiae) (Golt1a), mRNA.	FALSE	68338	Mm.247935	Q9DCQ3	chr1	GO:0006810 // GO:0015031 // GO:0016192	transport // protein transport // vesicle-mediated transport	GO:0000139 // GO:0005794 // GO:0016020 // GO:0016021	Golgi membrane // Golgi apparatus // membrane // integral component of membrane	---	---	---
17217329	32.33	32.1392	1.00594	0.00853948	0	main		NM_178260	Kiss1	KiSS-1 metastasis-suppressor	NM_178260	RefSeq	Mus musculus KiSS-1 metastasis-suppressor (Kiss1), mRNA.	FALSE	280287	Mm.458301	Q6Y4S4	chr1	GO:0007186 // GO:0007204 // GO:0008285 // GO:0008285 // GO:0030336 // GO:0033686 // GO:0043410 // GO:0050806 // GO:0051482 // GO:0060112 // GO:0060124 // GO:0007204 // GO:0008285 // GO:0033686 // GO:0043410 // GO:0050806 // GO:0051482 // GO:0060112 // GO:0060124	G-protein coupled receptor signaling pathway // positive regulation of cytosolic calcium ion concentration // negative regulation of cell proliferation // negative regulation of cell proliferation // negative regulation of cell migration // positive regulation of luteinizing hormone secretion // positive regulation of MAPK cascade // positive regulation of synaptic transmission // positive regula…	GO:0005615 // GO:0005737 // GO:0016324 // GO:0043005 // GO:0043025 // GO:0005576 // GO:0005615 // GO:0005737 // GO:0016324 // GO:0043005 // GO:0043025	extracellular space // cytoplasm // apical plasma membrane // neuron projection // neuronal cell body // extracellular region // extracellular space // cytoplasm // apical plasma membrane // neuron projection // neuronal cell body	GO:0001664 // GO:0005515 // GO:0031773 // GO:0031773	G-protein coupled receptor binding // protein binding // kisspeptin receptor binding // kisspeptin receptor binding	---
17217335	37.4706	42.6181	0.879218	-0.185706	0	main		NM_031192	Ren1	renin 1 structural	NM_031192	RefSeq	Mus musculus renin 1 structural (Ren1), mRNA.	FALSE	19701	Mm.220955	P06281	chr1	GO:0001822 // GO:0002003 // GO:0002003 // GO:0002016 // GO:0002018 // GO:0006508 // GO:0006508 // GO:0008065 // GO:0008217 // GO:0009755 // GO:0010033 // GO:0042493 // GO:0042756 // GO:0043408 // GO:0048469 // GO:0051591 // GO:0070305 // GO:0001822 // GO:0001823 // GO:0002003 // GO:0006508 // GO:0008584 // GO:0032496 // GO:0035690 // GO:0042493 // GO:0043408 // GO:0050435 // GO:0051591 // GO:0070…	kidney development // angiotensin maturation // angiotensin maturation // regulation of blood volume by renin-angiotensin // renin-angiotensin regulation of aldosterone production // proteolysis // proteolysis // establishment of blood-nerve barrier // regulation of blood pressure // hormone-mediated signaling pathway // response to organic substance // response to drug // drinking behavior // re…	GO:0005576 // GO:0005615 // GO:0005615 // GO:0005622 // GO:0005737 // GO:0016020 // GO:0005615	extracellular region // extracellular space // extracellular space // intracellular // cytoplasm // membrane // extracellular space	GO:0004175 // GO:0004175 // GO:0004190 // GO:0005102 // GO:0005159 // GO:0008233 // GO:0016787 // GO:0004175 // GO:0004190 // GO:0005102 // GO:0005159 // GO:0008233	endopeptidase activity // endopeptidase activity // aspartic-type endopeptidase activity // receptor binding // insulin-like growth factor receptor binding // peptidase activity // hydrolase activity // endopeptidase activity // aspartic-type endopeptidase activity // receptor binding // insulin-like growth factor receptor binding // peptidase activity	---
17217350	13.3174	17.8119	0.747669	-0.419528	0	main		NM_175443	Etnk2	ethanolamine kinase 2	NM_175443	RefSeq	Mus musculus ethanolamine kinase 2 (Etnk2), mRNA.	FALSE	214253	Mm.52111	A7MCT6	chr1	GO:0001701 // GO:0001890 // GO:0006629 // GO:0006646 // GO:0008654 // GO:0009791 // GO:0016310 // GO:0035264 // GO:0006646 // GO:0016310	in utero embryonic development // placenta development // lipid metabolic process // phosphatidylethanolamine biosynthetic process // phospholipid biosynthetic process // post-embryonic development // phosphorylation // multicellular organism growth // phosphatidylethanolamine biosynthetic process // phosphorylation	GO:0005575	cellular_component	GO:0000166 // GO:0004103 // GO:0004305 // GO:0005524 // GO:0016301 // GO:0016740 // GO:0016772 // GO:0004305	nucleotide binding // choline kinase activity // ethanolamine kinase activity // ATP binding // kinase activity // transferase activity // transferase activity, transferring phosphorus-containing groups // ethanolamine kinase activity	---
17217364	5.67674	5.26629	1.07794	0.108276	0	main		ENSMUST00000082880	Gm23939	predicted gene, 23939	ENSMUST00000082880	ENSEMBL	ncrna:known chromosome:GRCm38:1:133601223:133601355:1 gene:ENSMUSG00000064814 gene_biotype:snoRNA transcript_biotype:snoRNA	FALSE	---	---	---	chr1	---	---	---	---	---	---	---
17217366	53.9764	55.151	0.978701	-0.0310601	0	main		ENSMUST00000180718	Gm26706	predicted gene, 26706	ENSMUST00000180718	ENSEMBL	ensembl_lincrna:known chromosome:GRCm38:1:133610411:133614422:1 gene:ENSMUSG00000097014 gene_biotype:lincRNA transcript_biotype:lincRNA	FALSE	---	Mm.398276	---	chr1	---	---	---	---	---	---	---
17217369	108.006	135.922	0.794619	-0.331666	0	main		ENSMUST00000160564	Gm15851	predicted gene 15851	ENSMUST00000160564	ENSEMBL	havana:known chromosome:GRCm38:1:133906531:133914822:1 gene:ENSMUSG00000090208 gene_biotype:antisense transcript_biotype:antisense	FALSE	---	---	---	chr1	---	---	---	---	---	---	---
17217373	232.638	234.864	0.990522	-0.0137395	0	main		NM_021355	Fmod	fibromodulin	NM_021355	RefSeq	Mus musculus fibromodulin (Fmod), mRNA.	FALSE	14264	Mm.287146	P50608	chr1	---	---	GO:0005576 // GO:0005578 // GO:0005615 // GO:0005622 // GO:0031012 // GO:0005576 // GO:0005615 // GO:0031012	extracellular region // proteinaceous extracellular matrix // extracellular space // intracellular // extracellular matrix // extracellular region // extracellular space // extracellular matrix	---	---	---
[truncated: 40,797 more rows]

## Sheet: scatterplot
5.94928	5.50263
6.04595	5.71336
331.814	341.279
308.847	311.995
14.1524	15.3828
201.075	171.077
22.8493	22.915
281.778	288.185
13.2122	12.4692
[truncated: 41,336 more rows]
