# Supplementary material for: Adipocyte-Specific Inhibition of Mir221/222 Ameliorates Diet-Induced Obesity Through Targeting Ddit4
Source: Front Endocrinol (Lausanne). 2022 Jan 3;12:750261. doi: 10.3389/fendo.2021.750261 (PMC8762293; doi:10.3389/fendo.2021.750261)
Supplement: Supplementary file 7 [file Table_6.xlsx]

## Sheet: ターゲット遺伝子
Supplementary Table 6. Validated and predicted target genes for Mir221 and Mir222
RGS6	SUN2	ARID1A	KHDRBS2	KLF3	GRM1	GBX2	PHEX
CDKN1B	ARHGEF7	DDIT4	CPNE8	ANKIB1	RREB1	HNRNPA0	MAGI1
CXCL12	ARF4	NIPAL4	MLLT6	FGF14	PTCHD1	DDX3Y	ANKS1B
TCF12	BRWD1	TPBG	RPH3A	S100PBP	VASH1	INSIG1	CAPRIN2
RFX7	RALGAPA1	MEGF9	ATP1B1	ERBB4	CMTM4	FERMT2	LRP10
SEC62	ZFPM2	CNR1	POGZ	EMX2	SPPL3	SPRED2	ZFP90
GABRA1	KIAA1370	NFYB	REV1	CD2AP	MEX3A	HDGF
HECTD2	ANGPTL2	TSC22D3	USP27X	PHF2	ZNF654	PELI1
KIT	MIDN	CDK19	CDKN1C	PDGFA	MAPK10	VKORC1L1
VGLL4	DPP8	FOS	KIAA1267	PLEKHA6	ZEB2	TEAD1
PAIP1	CHSY1	TOX	MESDC1	CNOT2	ACVR2B	FBXO28
TP53BP2	MIER3	NAA25	RNPS1	AJAP1	MARCKS	MARK1
NAP1L5	C3orf70	MSL2	VAPB	CDH2	AAK1	SMARCA1
ZFAND5	CASZ1	ASPH	CBFB	ADAM11	NFAT5	EFCAB14
NRK	NSMCE4A	GPM6A	KIAA0368	ITGB8	NDFIP1	PPP6C
IRX5	YWHAG	AGFG1	LPPR1	HOXA7	STX1B	RC3H2
DCUN1D1	EIF3J	HIPK1	PAK1	BAZ2B	ANKRD52	CAMK1D
CLVS2	FOXN2	NFATC3	SPATS2L	TAOK1	TCF4	RFX3
LRRTM2	CD4	ZCCHC16	CBL	FAM167A	EIF4E3	UBE2E3
ETV3	DCUN1D4	IGDCC4	CTCF	PBX3	TRPS1	PDCD10
AP3B2	GPBP1	CREBZF	C11orf87	C14orf147	THRB	U2SURP
PPP3R1	UBN2	TLE3	HIPK2	SLITRK5	DGKE	DDX3X
RIMS3	ZNF385A	DNAJC14	TP53INP1	LHFPL2	SLC1A2	THSD7B
DCAF12	PRUNE	ZFP36L2	FRS2	PTBP2	RNF165	MAGI2
ZNF652	ARNT	PPP2R2A	ESR1	AMMECR1	C16orf52	PGAP1
DMRT3	UBE2J1	ZMYM2	SMARCA5	CAPRIN1	AGPS	BBC3
CCDC64	PCDHA9	BRWD3	GNAI2	FOXP1	OSBPL7	STMN1
EML6	PCDHAC2	NLK	VEZF1	ZNF618	PVRL1	CABYR
CACNB4	PCDHAC1	SEMA3B	TCF7L2	SRSF2	DNAL1	MED12L
PLEKHA2	PCDHA13	HNRNPA3	H3F3A	IKZF4	E2F2	HELQ
NRG1	PCDHA12	IPO7	DKK2	GALNTL4	TNRC6C	SLC25A37
NTF3	PCDHA11	ANKHD1	IGF2BP2	MAP3K2	SOCS7	MYBL1
FAM38B	PCDHA10	STYX	DENND1B	C16orf45	SNX29	SYBU
SCD5	PCDHA8	FMR1	RNF44	AP3M1	WASF2	FAM214A
MIA3	PCDHA7	SNCB	PKDCC	CEP350	KCNA1	KLC1
RBM24	PCDHA6	RUNX2	ETS2	TIMP3	KIAA2022	PANK3
FNDC3A	PCDHA5	METTL10	C17orf63	ATAD2B	RIMBP2	ADAM22
NOVA1	PCDHA4	WDR37	FAT2	RANBP2	RALA	SNAP29
TMCC1	PCDHA3	LOC388630	SEC23IP	MON2	FKTN	MCMDC2
BCL2L11	PCDHA2	BEND4	SLC4A4	PHC2	MAP3K10	PHACTR4
WDR47	PCDHA1	ST8SIA1	TIPARP	CUX1	SNAP25	CAMTA1
EIF5A2	GNAI3	ROD1	NUFIP2	SOCS1	ITIH5	ASB4
HMBOX1	SHANK2	KIAA0494	ARL6IP1	FOXP2	PI15	URI1
WNK3	SBK1	AZI2	ZADH2	NANOS1	PCDH10	ZBTB41
C18orf25	ATF7	RAB1A	IGSF3	RAB3GAP2	FNIP2	RAB18
MYLIP	PAIP2	ITGB3	SH3PXD2B	DLG2	CPEB4	LIMS1
KIF16B	RSBN1L	HOXC10	PDIK1L	YTHDC1	STAC	GUCY1A2
BMF	ETS1	ZNF629	KSR1	GAB1	PDZRN4	ATF2
IRF2	AXIN2	QKI	ATXN1	C2CD2	SDC2	CHD8
PLCL2	NIPBL	LRFN2	SH3BP4	TBC1D22B	HIPK3	ASB7
