# Supplementary material for: Adipocyte-Specific Inhibition of Mir221/222 Ameliorates Diet-Induced Obesity Through Targeting Ddit4
Source: Front Endocrinol (Lausanne). 2022 Jan 3;12:750261. doi: 10.3389/fendo.2021.750261 (PMC8762293; doi:10.3389/fendo.2021.750261)
Supplement: Supplementary file 8 [file Table_7.xlsx]

## Sheet: Sheet1
Supplementary Table 7. Expression of candidate target genes of miR-221-3p and miR-222-3p in Mir221/222flox/y and Mir221/222AdipoKO mice fed with stardard (STD) and high fat-high sucrose (HFHS) chow.
Annotation	Expression value				Ratio				Keyword
Gene Symbol	STD flox/y	HFHS flox/y	STD AdipoKO	HFHS AdipoKO	STD AdipoKO / STD flox_y	HFHS AdipoKO / HFHS flox_y	HFHS flox_y / STD flox_y	HFHS AdipoKO / STD AdipoKO	miR221/222 target gene
Igf2bp2	118.673	92.1248	111.755	233.621	0.941711	2.53592	0.776294	2.09047	○
Foxp2	53.2991	25.9217	46.4398	56.3454	0.871306	2.17368	0.486344	1.2133	○
Ddit4	187.111	201.763	482.73	383.873	2.57991	1.90259	1.07831	0.795213	○
Tiparp	370.498	370.92	243.067	629.312	0.656056	1.69662	1.00114	2.58904	○
Gm13034	89.3279	42.1467	66.821	71.25	0.748042	1.69052	0.47182	1.06628	○
Cdkn1c	139.73	64.0298	86.0251	99.0863	0.615654	1.5475	0.458241	1.15183	○
Gm17275	38.1543	25.3554	28.3373	38.611	0.742703	1.5228	0.664547	1.36255	○
Ppp2r2a	173.641	103.359	136.485	156.197	0.786019	1.51121	0.595244	1.14442	○
Caprin2	105.009	84.2198	107.758	127.151	1.02618	1.50975	0.802025	1.17997	○
Fos	250.579	115.658	96.9946	173.694	0.387082	1.50179	0.461563	1.79075	○
Uri1	666.848	366.255	624.702	515.416	0.936799	1.40726	0.549233	0.825058	○
Mark1	85.0655	51.9603	72.2545	73.0536	0.849397	1.40595	0.610827	1.01106	○
Casz1	67.4341	63.5866	83.5695	87.9158	1.23928	1.38262	0.942944	1.05201	○
Itgb8	54.551	51.5611	53.4431	71.0532	0.979691	1.37804	0.945191	1.32951	○
Agfg1	594.956	470.197	450.372	646.757	0.756984	1.3755	0.790307	1.43605	○
Etv3	409.624	143.705	342.208	197.44	0.83542	1.37393	0.350822	0.576959	○
Tle3	812.142	684.812	767.213	920.501	0.944678	1.34417	0.843216	1.1998	○
Ddx3x	858.501	512.759	664.246	688.946	0.773727	1.3436	0.597273	1.03719	○
Cpne8	216.839	187.54	240.778	249.411	1.1104	1.32991	0.864879	1.03585	○
Pvrl1	127.863	150.147	130.745	199.274	1.02254	1.32719	1.17428	1.52415	○
Pdzrn4	20.3922	18.8345	22.2017	24.9674	1.08873	1.32562	0.923614	1.12457	○
Ets2	528.178	309.016	364.845	406.857	0.690761	1.31662	0.585059	1.11515	○
Smarca1	20.2031	21.4039	22.6035	28.0436	1.11882	1.31021	1.05944	1.24068	○
