# Supplementary material for: Adipocyte-Specific Inhibition of Mir221/222 Ameliorates Diet-Induced Obesity Through Targeting Ddit4
Source: Front Endocrinol (Lausanne). 2022 Jan 3;12:750261. doi: 10.3389/fendo.2021.750261 (PMC8762293; doi:10.3389/fendo.2021.750261)
Supplement: Supplementary file 9 [file Table_8.xlsx]

## Sheet: Figure 1A
			5	6	7	8	9	10	11	12	13	14	15	16	17	18	19	20	21	22
		STD-Mir221/222flox/y	21.6	23.3	24.2	25.2	26.5	27.6	27.9	28.3	28.4	27.5	28.8	29.47	30.08	29.8	30.65	30.9	31.19	32.22	1
			21.6	24.2	25.4	26.7	28.1	29.1	29.9	30.8	31.2	31.2	32	31.86	31.9	32.5	32.55	32.73	33.16	33.2	2
			22.6	24.8	26	26.9	28.3	29.2	30.4	31.3	31.7	31.6	31.9	32.04	32.75	33.7	33.35	32.9	33.81	34.33	3
			19.4	22	23.2	24.5	25.8	27.3	27.8	29.1	29.4	27.8	29.26	29.4	29.57	29.6	30.07	30.71	30.34	30.84	4
			20.3	23.5	24.4	25.6	26.6	27.8	28.5	28.6	29	29	29.7	29.89	30.1	30.94	31.44	31.7	31.92	32.65	5
			22	25.1	26.2	27.7	29.1	30.2	30.7	31.3	31	31.15	32	32.15	33	32.23	32.05	31.4	31.65	30.28	6
		STD-Mir221/222AdipoKO	20.5	22	22.7	23.6	24.5	25.9	26.2	26.9	27.6	27.4	27.9	28.31	28.16	28.73	27.9	27.83	27.74	27.95	1
			20.9	22.5	22.8	24.2	25.3	26.3	26.3	27.2	27.5	26.8	27.6	27.45	28.45	28.15	28.28	28.62	28.28	28.29	2
			19.1	21.6	21.8	23.3	24.1	25.1	25.4	25.9	26.3	25.8	27.2	26.97	27.74	27.61	27.83	27.8	27.81	28.32	3
			19.9	21.8	22.4	22.8	23.8	24.3	24.9	25.6	26.4	26	26.35	26.04	26.67	26.93	27	27.32	27.4	27.17	4
			21.9	24.5	26.3	27.6	28.6	29.1	29.8	30.4	30.9	30.5	31.1	31.12	31.35	32.05	31.33	32.4	32.74	32.81	5
			24.6	27.4	28.4	29.3	30.6	30.9	32.2	32.1	32.4	33	33.4	33.21	34	35.12	34.23	34.36	35	35.84	6
		HFHS-Mir221/222flox/y	21.4	24.5	26.8	28.9	30.3	32.8	34.5	36.9	35.2	34.8	35.1	37.18	39.87	42.4	43.11	43.6	45.67	46.42	1
			21.1	24.1	26.9	29.4	31	33	34.1	35.3	34.9	33.7	34.1	36.64	38.5	39.95	40.6	41.3	41	41.6	2
			25	27.8	29.9	31.9	33.9	37.3	39	40	40.6	39.8	40.2	43.48	45.2	46.5	46.8	48.2	49.18	50.96	3
			22.6	26.4	28.2	29.9	32	34.1	35.2	35.9	35.8	34.9	35.1	38.14	40.5	42.68	43.25	45.27	46.74	48.2	4
			22.3	25.2	26.6	28.8	30.5	33	33.7	33.8	33.5	31.9	33.5	36.98	37.62	39.02	39.13	40.35	40.36	41.37	5
		HFHS-Mir221/222AdipoKO	19.1	21.5	24.7	27.8	29.9	32	32	32.4	33	32.9	33.15	36.18	36.81	37.54	38.13	38.67	38.57	38.53	1
			20.9	22.8	24.5	26.7	28.1	30.1	30.5	30.9	30.5	30.81	31	33.3	33.9	35.28	36.2	36.15	36.42	36.97	2
			20.1	22.7	25	27.9	30.1	31	31.3	32.2	32	29.3	29.5	32.04	33.45	33.9	35.19	36.25	36.12	36.7	3
			21	23.1	24.7	26.5	27.9	28.5	28.6	29.6	30	28.5	28.8	31.12	30.75	31.2	32.23	32.4	33.8	33.74	4
			24.2	26.3	28.7	30.6	31.5	32.6	33.8	34.8	35	34.1	34.3	37.17	36.45	36.9	36.21	37.4	39.23	41.88	5
			21.9	24.1	25.8	27.5	29.1	31.2	31.2	32.7	33.3	31.9	32.6	35.1	34.75	35	35.67	35.3	37.59	39.38	6

## Sheet: Figure 1B
			Epi	Mes	Sub	Brown	Liver	Pancreas
		STD-Mir221/222flox/y	0.52	0.1	0.24	0.18	1.23	0.13	1
			0.1	0.05	0.1	0.11	1.25	0.09	2
			0.59	0.12	0.33	0.24	1.31	0.11	3
			0.35	0.03	0.22	0.2	1		4
			0.025	0.01	0.035	0.07	1.15	0.14	5
			0.36	0.05	0.15	0.18	1.33	0.13	6
			0.2	0.06	0.15	0.14	0.86	0.15	7
		STD-Mir221/222AdipoKO	0.26	0.06	0.11	0.12	1.19	0.11	1
			0.29	0.1	0.14	0.16	1.14	0.12	2
			0.36	0.06	0.16	0.15	1.07	0.12	3
			0.2	0.05	0.13	0.13	1.11	0.08	4
			0.33	0.07	0.15	0.26	1.29	0.15	5
			0.5	0.08	0.18	0.18		0.15	6
		HFHS-Mir221/222flox/y	1.49	0.42	0.88	0.33	1.1	0.15	1
			1.81	0.63	1.15	0.53	1.43	0.13	2
			1.6	0.34	0.95	0.34	1.01	0.14	3
			1.44	0.45					4
			1.73	0.53					5
			1.75	0.85					6
			1.96	0.77					7
			2.22	1.01					8
		HFHS-Mir221/222AdipoKO	0.61	0.13	0.35	0.21	0.92		1
			1.17	0.28	0.65	0.25	1.12	0.12	2
			1.17	0.18	0.55	0.25	0.98	0.13	3
			1.22	0.28	0.62	0.29	0.99	0.12	4
			1.16	0.38					5
			0.94	0.32					6
			0.9	0.31					7
			0.82	0.27					8
			1.79	0.67					9
			1.27	0.41					10

## Sheet: Figure 1C
	Adipocyte area
		HFHS-Mir221/222flox/y	5699.53	1
			4599.89	2
			5018.52	3
		HFHS-Mir221/222AdipoKO	4424.11	1
			3529.14	2
			2336.18	3
			5158.95	4
			4247.12	5
	Frequency (%) of adipocyte area		1000	2000	3000	4000	5000	6000	7000	8000	9000	10000	11000	12000	13000	14000	15000
		HFHS-Mir221/222flox/y	8.59375	13.2812	10.9375	5.46875	2.34375	9.375	8.59375	7.03125	7.8125	9.375	7.8125	3.125	1.5625	2.34375	2.34375	1
			14.2857	12.987	14.2857	6.49351	6.49351	4.54545	9.09091	10.3896	5.19481	7.79221	5.19481	0.649351	1.2987	1.2987	0	2
			7.94702	17.2185	9.27152	6.62252	10.596	13.245	7.94702	7.94702	6.62252	2.64901	3.97351	1.3245	0.662252	0.662252	1.3245	3
		HFHS-Mir221/222AdipoKO	8.02469	14.1975	7.40741	12.3457	11.7284	15.4321	12.3457	8.64198	3.08642	2.46914	1.85185	0	0.617284	0.617284	1.23457	1
			14.8718	17.9487	12.8205	10.7692	12.3077	11.2821	7.69231	3.58974	4.61538	2.5641	0.512821	0	0	0.512821	0.512821	2
			15.8576	22.3301	20.0647	19.7411	13.9159	5.17799	2.589	0.323625	0	0	0	0	0	0	0	3
			12.5926	10.3704	7.40741	9.62963	7.40741	14.0741	10.3704	5.92593	3.7037	8.14815	2.96296	1.48148	3.7037	0.740741	1.48148	4
			11.465	15.9236	14.0127	7.64331	10.1911	9.55414	7.64331	5.73248	6.36943	3.18471	3.18471	1.27389	2.54777	0.636943	0.636943	5

## Sheet: Figure 1D
	ITT		0	15	30	60	90	120			GTT		0	30	60	90	120			Serum insulin		0	30	60
		STD-Mir221/222flox/y	131	125	96	103	105	116	1			STD-Mir221/222flox/y	70	181	279	243	209	1			HFHS-Mir221/222flox/y	0.2	0.5	0.6	1
			111	118	106	101	118	138	2				64	273	293	296	128	2				0.1	0.5	0.6	2
			114	88	76	87	99	103	3				78	242	197	150	120	3				0.5	0.9	0.6	3
			131	111	108	98	108	110	4				63	214	212	238	205	4				0.1	0.3	0.4	4
			114	67	76	70	80	71	5				76	218	200	141	114	5				0.4	1.4	1.2	5
			109	90	83	89	98	133	6				68	274	242	184	142	6				0.2	0.4	0.8	6
			90	73	74	79	72	73	7				56	225	207	189	167	7				0.1	0.4	0.5	7
		STD-Mir221/222AdipoKO	115	93	79	79	113	108	1			STD-Mir221/222AdipoKO	56	201	213	218	111	1				0.8	0.6	0.7	8
			120	112	79	77	88	88	2				64	272	217	236	188	2				0.6	0.4	0.8	9
			115	129	98	102	128	130	3				67	207	228	257	168	3				0.5	0.8	0.7	10
			101	118	91	97	97	130	4				65	238	268	256	212	4				0.2	0.2	0.2	11
			103	117	87	68	78	77	5				64	262	253	235	202	5				0.5	0.4	0.4	12
			114	90	63	70	79	75	6				66	223	217	217	173	6				0.8	0.4	0.5	13
		HFHS-Mir221/222flox/y	167	159	150	129	113	138	1			HFHS-Mir221/222flox/y	154	368	402	432	313	1			HFHS-Mir221/222AdipoKO	0.3	0.1	0.5	1
			136	130	129	109	99	102	2				191	486	380	441	373	2				0.3	0.7	0.5	2
			136	138	139	118	109	102	3				94	243	209	178	160	3				0.4	0.9	1	3
			127	123	132	99	101	110	4				146	284	357	404	442	4				0.3	0.4	0.4	4
			124	131	126	98	110	90	5				79	273	261	271	312	5				0.2	0.5	0.4	5
			106	101	93	74	93	86	6				143	359	470	360	407	6				0.2	0.2	0.6	6
			80	81	70	63	68	61	7				54	160	151	145	115	7				0.5	0.6	0.8	7
		HFHS-Mir221/222AdipoKO	104	95	94	86	75	76	1				54	223	154	133	89	8				0.3	0.4	0.4	8
			87	94	89	94	74	76	2				74	296	254	192	154	9				0.6	0.8	0.5	9
			114	120	111	107	116	92	3				81	283	296	346	227	10				0.3	0.3	0.3	10
			79	81	54	53	52	54	4				66	216	165	153	211	11				0.1	0.2	0.2	11
			122	148	110	81	88	94	5				64	230	210	162	120	12				0.1	0.3	0.3	12
			81	90	90	67	77	71	6				70	295	239	204	163	13				0.2	0.3	0.4	13
												HFHS-Mir221/222AdipoKO	67	172	182	157	120	1				0.3	0.3	0.2	14
													62	219	198	164	139	2				0.1	0.4	0.4	15
													78	275	242	173	157	3				0.2	0.5	0.5	16
													77	170	164	150	125	4
													65	206	204	179	140	5
													69	216	233	200	156	6
													82	200	242	223	164	7
													88	204	186	220	166	8
													104	236	292	345	270	9
													116	291	254	316	268	10
													100	239	272	226	244	11
													110	336	384	327	277	12
													186	357	363	286	245	13
													123	291	277	241	305	14
													85	233	224	210	206	15
													130	356	340	329	232	16

## Sheet: Figure 2A and 2B
	miR-221-3p		Brain	Kidney	Lung	Heart	Liver	Stomach	Muscle	Pancreas	Intestine	Spleen	Brown	Sub	Epi
		STD-Mir221/222flox/y	48.5	20.37	19.19	13.18	4.76	5.22	5.2	1.64	1.67	1.09	5.52	11.89	13.8	1
			45.43	24.08	19.32	10.92	4.44	4.29	7.03	1.26	1.73	1.08	4.76	9.52	11.6	2
			38.85	19.51	19.73	13	3.4	4.3	4.23	3.02	1.58	1.17	2.56	5.09	5.81	3
			37.59	17.48	20.88	10.29	4.77	4.07	4.83	2.25	2	1.1	2.69	8.88	9.57	4
			46.4	22.21	19.29	12.38	5.69	4.1	4.9	1.63	1.78	0.82	2.84	2.43	8.27	5
		STD-Mir221/222AdipoKO	47.02	25.23	15.65	13.6	5.95	4.42	5.1	1.43	2.02	1.53	2.81	7.63	9.14	1
			42.14	26.67	21.21	15.89	5.57	4.33	5.54	1.46	2	1.19	4.12	4.45	10.22	2
			57.3	23.87	20.46	17.45	4.83	4.37	5.77	2.41	1.95	1.22	4.32	13.67	11.48	3
			45.11	21.78	20.48	12.84	5.13	4.97	4.91	12.89	1.66	1.35	3.66	3.98	8.68	4
			36.72	23.12	20.86	15	4.79	4.85	4.53	1.28	2.04	1.03	4.26	4.56	8.09	5
			42.47	21.41	20.76	16.97	4.23	4.68	4.51	1.56	1.82	1.11	3.3	20.01	10.37	6
		HFHS-Mir221/222flox/y	24.86	16.14	14.38	10.68	5.71	3.19	3.98	4.91	1.97	2.01	11.54	4.31	16.64	1
			18.4	16.8	16.4	11.75	6.51	3.6	3.68	5.46	2.21	1.85	7.22	8.41	27.96	2
			29.56	17.02	15.51	12.14	6.54	3.39	3.08	4.22	1.78	2.24	4.47	4.1	16.75	3
		HFHS-Mir221/222AdipoKO	37.47	17.24	13.7	20.81	4.69	3.97	3.57	5.03	2.21	2	4.06	7.89	11.97	1
			9.4	15.74	14.8	12.07	6.36	3.63	3.8	5.77	2.03		5.12	7.85	12.19	2
			31.7	19.47	10.76	14.46	5.34	3.33	3.37	3.05	2.35	2.15	4.39	3.89	10.06	3
			5.76	16.46	14.18	11.17	5.93	3.9	3.84	3.65	2.31	2.35	4.31	10.54	18.2	4
			43.79	16.32	13.71	16.09	6.61	4.28	3.5	5.79	2	2.45	4.8	8.57	13.94	5
	miR-222-3p		Brain	Kidney	Lung	Heart	Liver	Stomach	Muscle	Pancreas	Intestine	Spleen	Brown	Sub	Epi
		STD-Mir221/222flox/y	76.64	14.23	20.31	4.11	1.42	4.99	2.79	1.63	1.3	1.33	4.03	8.41	10.43	1
			65.11	15.9	23.78	4.41	1.58	5.46	3.63	1.14	1.26	1.35	3.32	7.36	9.57	2
			62.65	12.49	20.35	4.85	1.1	4.65	2.45	3.49	1.15	1.73	2	4.55	4.73	3
			66.74	12.55	21.53	4.38	1.36	4.23	3.05	2.73	1.48	1.42	2.05	8.55	7.02	4
			69.74	15.57	22.19	6.27	1.66	4.45	2.44	1.39	1.22	1.81	2.21	2.17	6.89	5
		STD-Mir221/222AdipoKO	69.9	15.84	17.37	4.28	1.49	3.99	3.17	1.23	1.33	1.55	1.95	5.74	7.03	1
			61.11	17.05	22.07	4.86	1.71	3.12	3.32	1.26	1.18	1.19	3.1	3.62	7.75	2
			80.21	15.41	22.19	5.79	1.45	3.05	2.85	1.71	1.26	1.53	3.11	8.12	8.69	3
			67.01	14.51	21.59	4.65	1.33	4.77	2.73	15.12	1.27	1.44	2.51	3.55	6.93	4
			64.13	14.26	22.1	5.04	1.49	4.04	2.88	1.2	1.76	1	3.78	4.55	6.6	5
			64.54	14.41	21.73	5.17	1.27	3.33	2.47	1.28	1.37	1.39	2.59	19.98	6.77	6
		HFHS-Mir221/222flox/y	49.29	10.19	20.8	5.59	1.81	4.06	2.88	6.41	1.47	1.54	11.3	3.65	18.57	1
			39.21	11.32	21.23	5.1	2.3	3.34	3.17	9.95	1.48	1.48	6.15	9.25	25.54	2
			56.53	10.42	23.04	5.24	1.74	3.39	2.41	7.67	1.3	1.58	3.62	7.78	10.72	3
		HFHS-Mir221/222AdipoKO	73.93	11	20.85	8.61	1.49	2.87	2.78	4.82	1.61	1.43	4.23	5.73	6.84	1
			19.86	10.14	20.9	5.34	1.4	2.97	2.72	8.95	1.54	1.44	4.5	8.01	15.59	2
			62.01	10.81	20.44	5.87	1.74	5.2	2.78	4.09	1.92	1.72	3.61	4.49	12.03	3
			13.18	9.69	22.59	4.85	1.73	3.79	3.18	6.33	1.86	1.63	4.1	7.86	9.16	4
			78.99	9.38	21.17	6.41	1.9	4.26	2.59	6.85	1.45	1.45	4.36	7.48	8.81	5

## Sheet: Figure 2C
	miR-221-3p						miR-222-3p
		STD	adipocyte-flox/y	1.33335	1			STD	adipocyte-flox/y	1.38347	1
				1.34135	2					1.11409	2
				2.06073	3					3.05622	3
				1	4					1	4
				1.00341	5					1.09851	5
			adipocyte-AdipoKO	1.01871	1				adipocyte-AdipoKO	1.15231	1
				0.529773	2					0.785975	2
				0.649175	3					0.690741	3
				0.914941	4					1.10583	4
				0.608949	5					0.596298	5
				0.533936	6					0.450812	6
		HFHS	adipocyte-flox/y	10.665	1			HFHS	adipocyte-flox/y	11.9251	1
				10.5533	2					21.8818	2
				14.3762	3					25.833	3
			adipocyte-AdipoKO	11.1829	1				adipocyte-AdipoKO	13.2734	1
				3.67017	2					4.166	2
				4.21172	3					4.44544	3
				5.30352	4					7.44705	4
				6.78493	5					7.63048	5
		STD	SVF-flox/y	2.14562	1			STD	SVF-flox/y	2.99464	1
				1.68928	2					2.03346	2
				1.84979	3					2.507	3
				1.54768	4					2.18852	4
				1.22717	5					2.407	5
			SVF-AdipoKO	1.79112	1				SVF-AdipoKO	1.8853	1
				1.20401	2					1.61774	2
				2.04373	3					2.37685	3
				1.43705	4					2.38409	4
				1.38565	5					2.00464	5
				1.34578	6					2.13913	6
		HFHS	SVF-flox	1.21032	1			HFHS	SVF-flox	1.65184	1
				2.58663	2					2.73366	2
				2.21289	3					2.68936	3
			SVF-AdipoKO	1.38567	1				SVF-AdipoKO	1.62541	1
				2.36482	2					1.73477	2
				0.880368	3					2.54895	3
				1.05112	4					1.59496	4
				1.24103	5					2.33924	5

## Sheet: Figure 3A
			Negative Control	Syn-mmu-miR-221-3p	Syn-mmu-miR-222-3p
		Wild Type	0.048146	0.036078	0.03436	1
			0.038496	0.026111	0.035361	2
			0.0672	0.0361	0.0039	3
			0.0472	0.0333	0.0385	4
			0.046132			5
			0.040773			6
			0.0446			7
			0.0404			8
		Mutant	0.043296	0.05617	0.049333	1
			0.052291	0.044567	0.051732	2
			0.0509	0.0535	0.0573	3
			0.0581	0.055	0.0573	4
			0.05505			5
			0.052471			6
			0.0486			7
			0.0522			8

## Sheet: Figure 3B
	Relative Ddit4 mRNA expression		Ddit4
		HFHS-Mir221/222flox/y	1.23652	1
			0.73029	2
			0.829876	3
			1.20332	4
		HFHS-Mir221/222AdipoKO	1.51037	1
			1.74274	2
			0.481328	3
			1.37759	4
			1.40249	5
			0.921162	6
			1.27801	7
			1.11203	8
	DDIT4/GAPDH		DDIT4/GAPDH	DDIT4	GAPDH			DDIT4							GAPDH
		HFHS-Mir221/222flox/y	0.731081	98348	134524	1
			0.68662	88678.4	129152	2
			0.802899	94161.6	117277	3
		HFHS-Mir221/222AdipoKO	0.869681	98998.4	113833	1
			0.957424	116318	121491	2
			0.930421	111067	119373	3
			0.970747	128051	131910	4
			1.16203	149752	128871	5
			0.961659	125955	130977	6
			0.84578	126723	149830	7

## Sheet: Figure4A and 4B
	p-AKT/totalAKT		p-AKT/totalAKT	p-AKT	total-AKT			p-AKT							total-AKT
		HFHS-Mir221/222flox/y	0.532857	149329	280242	1
			0.82066	209129	254830	2
			1.11303	305064	274084	3
		HFHS-Mir221/222AdipoKO	0.273119	72976.1	267195	1
			0.229064	65887.9	287640	2
			0.285749	79302.4	277525	3
			0.46122	112657	244258	4
			0.375292	98648.6	262858	5
	p-TSC2/totalTSC2		p-TSC2/totalTSC2	p-TSC2	total-TSC2			p-TSC2							total-TSC2
		HFHS-Mir221/222flox/y	2.40713	2.12948e+06	884656	1
			1.50592	1.70003e+06	1.1289e+06	2
			1.05762	1.45233e+06	1.37321e+06	3
		HFHS-Mir221/222AdipoKO	0.718945	938550	1.30546e+06	1
			0.398734	477850	1.19842e+06	2
			0.38158	413800	1.08444e+06	3
			0.681738	229132	336099	4
			0.589525	457900	776727	5
	p-mTOR/totalmTOR		p-mTOR/totalmTOR	p-mTOR	total-mTOR			p-mTOR							total-mTOR
		HFHS-Mir221/222flox/y	1.90994	81389.6	42613.7	1
			1.31148	59231	45163.6	2
			0.987482	40072	40579.9	3
		HFHS-Mir221/222AdipoKO	1.01012	42479	42053.5	1
			0.852032	46636	54735	2
			0.931651	48086	51613.7	3
			0.481881	26864	55748.1	4
			0.633672	31360	49489.3	5
	p-S6K/totalS6K		p-S6K/totalS6K	p-S6K	total-S6K			p-S6K							total-S6K
		HFHS-Mir221/222flox/y	0.225557	60512.3	268279	1
			0.263109	73822.3	280577	2
			0.303931	88052.5	289712	3
		HFHS-Mir221/222AdipoKO	0.194664	62768.3	322445	1
			0.178015	54611.3	306780	2
			0.201847	53740.3	266243	3
			0.221242	56514.3	255441	4
			0.20488	56489.5	275720	5
								GAPDH

## Sheet: Figure 5A and 5B
	Figure 5A		Absorbance at 490nm
		pLV-locker control	0.453	1
			0.5	2
			0.455	3
		pLV-locker 221	0.418	1
			0.495	2
			0.477	3
		pLV-locker 222	0.462	1
			0.494	2
			0.52	3
		pLV-locker 221/222	0.464	1
			0.489	2
			0.56	3
	Figure 5B		Absorbance at 490nm
		pLV control	0.45	1
			0.45	2
			0.62	3
		pLV 221	0.43	1
			0.47	2
			0.59	3
		pLV 222	0.47	1
			0.6	2
			0.61	3
		pLV 221/222	0.5	1
			0.67	2
			0.64	3

[truncated: 11 more sheets: Figure 5C and 5D, Figure 5E, Supplementary Figure 1A-C, Supplementary Figure 1D-F, Supplementary Figure 2, Supplementary Figure 3A, Supplementary Figure 3B and 3C, Supplementary Figure 4A, Supplementary Figure 4B, Supplementary Figure 4C, Supplementary Figure 5]
